# Supplementary material for: Genome-Wide Identification and Transcriptional Regulation of Aquaporin Genes in Bread Wheat (Triticum aestivum L.) under Water Stress
Source: Genes (Basel). 2018 Oct 15;9(10):497. doi: 10.3390/genes9100497 (PMC6210132; doi:10.3390/genes9100497)
Supplement: Supplementary file 1 [file genes-09-00497-s001.zip]

Archive with 32 entries (29 files):
- Supplementary files/
- Supplementary files/.DS_Store
- __MACOSX/
- __MACOSX/Supplementary files/
- __MACOSX/Supplementary files/._.DS_Store
- Supplementary files/Table S1.xlsx
- __MACOSX/Supplementary files/._Table S1.xlsx
- Supplementary files/Table S10.xlsx
- __MACOSX/Supplementary files/._Table S10.xlsx
- Supplementary files/Table S11.xlsx
- __MACOSX/Supplementary files/._Table S11.xlsx
- Supplementary files/Table S12.xlsx
- __MACOSX/Supplementary files/._Table S12.xlsx
- Supplementary files/Table S13.xlsx
- __MACOSX/Supplementary files/._Table S13.xlsx
- Supplementary files/Table S2.xlsx
- __MACOSX/Supplementary files/._Table S2.xlsx
- Supplementary files/Table S3.xlsx
- __MACOSX/Supplementary files/._Table S3.xlsx
- Supplementary files/Table S4.xlsx
- __MACOSX/Supplementary files/._Table S4.xlsx
- Supplementary files/Table S5.xlsx
- __MACOSX/Supplementary files/._Table S5.xlsx
- Supplementary files/Table S6.xlsx
- __MACOSX/Supplementary files/._Table S6.xlsx
- Supplementary files/Table S7.xlsx
- __MACOSX/Supplementary files/._Table S7.xlsx
- Supplementary files/Table S8.xlsx
- __MACOSX/Supplementary files/._Table S8.xlsx
- Supplementary files/Table S9.xlsx
- __MACOSX/Supplementary files/._Table S9.xlsx
- __MACOSX/._Supplementary files
