# Supplementary material for: Genome-Wide Identification and Transcriptional Regulation of Aquaporin Genes in Bread Wheat (Triticum aestivum L.) under Water Stress
Source: Genes (Basel). 2018 Oct 15;9(10):497. doi: 10.3390/genes9100497 (PMC6210132; doi:10.3390/genes9100497)
Supplement: Supplementary file 1 [file genes-09-00497-s001.zip › Supplementary files/Table S1.xlsx]

## Sheet: Sheet 1
	Table S1: Evaluation of physiological parameters of wheat contrasting genotypes under water stress
			Control						Stress Assay
	Biological replica	Genotype	CC	Ci	E	gs	Pn		CC	(%)	Ci	E	gs	Pn			CC	Field capacity (water content of the soil)
	1	2569	0.242	189	4.5	296	19.8		0.142	58.6777	182	1.9	110	8.9	Moderate		Ci	Internal Carbon
	2	2569	0.2625	182	3.8	247	18.8		0.138	52.5714	130	1.6	87	9.7			E	Evapotranspiration
	3	2569	0.2725	173	3.5	228	17		0.149	54.6789	202	2.5	142	9.1			gs	Stomatal conductance
	4	2569	0.2555	187	3.9	252	16.4		0.129	50.4892	203	1.1	53	3.5			Pn	Photosynthesis
	5	2569	0.2825	204	5.4	291	18.2		0.148	52.3894	177	2.9	142	11.4
	6	2569	0.261	203	3.9	243	14.8		0.13	49.8084	156	2	97	9.4
	7	2569	0.272	183	3	282	13.5		0.133	48.8971	154	3.1	152	13.7
	8	2569	0.244	205	4.8	267	17.4		0.124	50.8197	181	3.5	196	15.2
	9	2569	0.2475	199	4	254	14.4		0.126	50.9091	162	2.1	108	9.4
	10	2569	0.271	205	4.8	267	17.4		0.14	51.6605	181	3.5	196	15.2
									Average	52.0901
	1	2569	0.229	236	5.5	329	13.9		0.107	46.7249	177	2.8	150	11.3	Severe
	2	2569	0.217	177	3.9	335	18.1		0.074	34.1014	207	3.1	210	17.9
	3	2569	0.236	210	4.7	324	17.9		0.075	31.7797	218	3	205	16.1
	4	2569	0.261	284	5.5	520	22.7		0.077	29.5019	186	3.2	157	15.7
	5	2569	0.21	281	6.1	495	18.5		0.066	31.4286	177	3.5	181	18.6
	6	2569	0.222	253	5.1	384	19.8		0.064	28.8288	208	3.4	186	17.1
	7	2569	0.211	264	5.6	493	22		0.054	25.5924	221	4	231	17.3
	8	2569	0.228	224	5.2	317	21.6		0.101	44.2982	225	3.9	241	17.4
	9	2569	0.232	230	4.7	311	20.6		0.101	43.5345	197	3.2	181	16.7
	10	2569	0.23	237	4.9	326	20.8		0.072	31.3043	203	2.5	125	11.5
									Average	34.7095
	1	2569	0.267	201	5.1	344	16.6		0.321	120.225	131	3.2	136	8.2	Rewater
	2	2569	0.326	179	4.5	263	12.3		0.335	102.761	101	4	176	12.7
	3	2569	0.365	173	3.8	231	12		0.291	79.726	170	4.8	238	13.9
	4	2569	0.315	173	5.8	381	18.4		0.318	100.952	166	2.6	130	9.1
	5	2569	0.286	177	5.9	430	17.8		0.29	101.399	185	4	209	11.6
	6	2569	0.235	175	4.8	342	18.6		0.304	129.362
	7	2569	0.26	189	6.3	454	16.7		0.284	109.231
	8	2569	0.228						0.306	134.211
	9	2569	0.341						0.316	92.6686
	10	2569	0.221						0.296	133.937
									Average	110.447
	1	Fontagro 8	0.228	259	5	687	22.5		0.13	57.0175	254	4.3	452	18.5	Moderate
	2	Fontagro 8	0.24	272	5.1	911	23.3		0.138	57.5	270	4	497	15.3
	3	Fontagro 8	0.217	243	5.5	657	22		0.145	66.8203	255	5.1	431	17.6
	4	Fontagro 8	0.205	271	4.4	651	16.6		0.107	52.1951	235	3.7	497	18.8
	5	Fontagro 8	0.234	259	4.7	854	21.9		0.131	55.9829	263	4.5	481	15.4
	6	Fontagro 8	0.253	250	3.8	729	19.3		0.146	57.7075	229	3.8	416	19.5
	7	Fontagro 8	0.26	252	5.5	548	21.4		0.145	55.7692	215	3.2	364	18.4
	8	Fontagro 8	0.214	265	6.4	706	22.7		0.146	68.2243	250	3.7	470	16.7
	9	Fontagro 8	0.208	280	6.1	766	16.2		0.129	62.0192	238	3.4	388	16.9
	10	Fontagro 8	0.264	262	5.6	865	22.8		0.106	40.1515	243	3.9	484	16.2
									Average	57.3388
	1	Fontagro 8	0.252	224	3.8	429	19.3		0.083	32.9365	170	1.7	121	9.9	Severe
	2	Fontagro 8	0.289	249	5.1	628	19		0.083	28.7197	187	1.5	133	9.2
	3	Fontagro 8	0.262	248	4.3	624	19.7		0.082	31.2977	167	1.9	163	12.6
	4	Fontagro 8	0.238	270	5.1	765	15.5		0.072	30.2521	150	1.9	116	10.2
	5	Fontagro 8	0.243	224	4.2	523	18		0.092	37.8601	198	1.9	137	8.6
	6	Fontagro 8	0.265	223	3.6	453	17.9		0.095	35.8491	181	3.3	225	14.8
	7	Fontagro 8	0.306	240	5.2	573	17.4		0.084	27.451	226	1.7	118	6.1
	8	Fontagro 8	0.266	250	4.4	680	16.8		0.097	36.4662	168	1.6	108	9.2
	9	Fontagro 8	0.265	226	4.2	456	17.9		0.081	30.566	172	1.9	149	12.2
	10	Fontagro 8	0.258	238	3.5	443	15.6		0.086	33.3333	201	1.6	100	7
									Average	32.4732
	1	Fontagro 8	0.22	249	5	402	14.5		0.228	103.636	214	4.2	262	15.3	Rewater
	2	Fontagro 8	0.224	220	5.2	361	18.7		0.241	107.589	230	4.9	348	17.2
	3	Fontagro 8	0.199	232	4.9	328	14.3		0.25	125.628	230	5.2	342	15.5
	4	Fontagro 8	0.241	227	5.3	379	17.2		0.201	83.4025	224	5.1	359	17.5
	5	Fontagro 8	0.22	238	5.1	437	17.7		0.252	114.545	217	5.4	342	18
	6	Fontagro 8	0.223	259	5.6	465	14.7		0.244	109.417	215	4.7	359	19.7
	7	Fontagro 8	0.228	220	5.2	311	16.7		0.236	103.509	211	4.8	318	17.4
	8	Fontagro 8	0.202	234	5.5	429	17.3		0.172	85.1485	201	4.5	278	17
	9	Fontagro 8	0.21	216	4.8	318	16.6		0.235	111.905	223	4.7	259	13
	10	Fontagro 8	0.196	208	3.3	304	12.3		0.216	110.204	212	4.4	275	15.2
									Average	105.498
