# Supplementary material for: Genome-Wide Identification and Transcriptional Regulation of Aquaporin Genes in Bread Wheat (Triticum aestivum L.) under Water Stress
Source: Genes (Basel). 2018 Oct 15;9(10):497. doi: 10.3390/genes9100497 (PMC6210132; doi:10.3390/genes9100497)
Supplement: Supplementary file 1 [file genes-09-00497-s001.zip › Supplementary files/Table S10.xlsx]

## Sheet: Sheet1
	Table S10. Homologs and duplications of AQP genes.
					Duplication 1				Duplication 2				Duplication 3
	Sub-genome A	Sub-genome B	Sub-genome D		Sub-genome A	Sub-genome B	Sub-genome D		Sub-genome A	Sub-genome B	Sub-genome D		Sub-genome A	Sub-genome B	Sub-genome D
1	-	TaAQP1	-		-	-	TaPIP1-2
2	TaAQP2	TaPIP2-9	TaAQP3		TaPIP2-13	TaPIP2-24	-
3	-	TaAQP4	-
4	TaTIP2-7	TaAQP5	TaTIP2-1
5	TaAQP6	TaTIP1-5	TaTIP1-4
6	TaAQP7	TaPIP2-22	TaPIP2-20
7	TaNIP1-3	TaNIP1-2	TaNIP1-1		TaNIP1-4	TaNIP1-5	TaNIP1-6
8	TaNIP1-10	-	-
9	-	TaNIP1-8	TaNIP1-11
10	TaNIP1-1C1	TaNIP1-7	TaNIP1-1C2
11	TaNIP2-1	TaNIP2-3	TaNIP2-2
12	TaNIP2-4	TaNIP2-1C2	TaNIP2-1C1
13	TaNIP3-8	TaNIP3-2	TaNIP3-1
14	TaNIP3-4	TaNIP3-3	-
15	TaNIP3-6	TaNIP3-5	TaNIP3-7
16	TaNIP4-1C1	TaNIP4-2	TaNIP4-1
17	TaPIP1-7	TaPIP1-1	-
18	TaPIP1-11	TaPIP1-10	-		-	TaPIP1-12	TaPIP1-9		TaPIP1-3C1	TaPIP1-1C1	TaPIP1-8
19	-	TaPIP1-3	-
20	-	-	TaPIP1-4
21	TaPIP1-6	-	TaPIP1-5
22	TaPIP2-11	TaPIP2-10	TaPIP2-6		TaPIP2-1	TaPIP2-19	TaPIP2-12		TaPIP2-14	TaPIP2-8	-
23	TaPIP2-15	TaPIP2-17	TaPIP2-4		-	TaPIP2-28	TaPIP2-2		-	TaPIP2-27	-		-	TaPIP2-21	-
24	TaPIP2-26	-	TaPIP2-16		TaPIP2-23	TaPIP2-5	-
25	-	TaPIP2-18	TaPIP2-25		-	TaPIP2-3	-
26	TaPIP2-3C1	TaPIP2-2C1	TaPIP2-2C3
27	TaPIP2-4C1	-	TaPIP2-7
28	-	-	TaSIP1-1C2
29	TaSIP2-1	TaSIP2-2	TaSIP2-3
30	TaTIP1-3	TaTIP1-1	TaTIP1-2
31	TaTIP2-3	TaTIP2-2	TaTIP2-4
32	-	TaTIP2-5	TaTIP2-6
33	TaTIP3-6	TaTIP3-1	TaTIP3-2
34	TaTIP3-3	TaTIP3-4	TaTIP3-5
35	TaTIP4-2	TaTIP4-1	TaTIP4-6
36	TaTIP4-1C1	TaTIP4-5	TaTIP4-4
37	-	TaTIP4-3	-
38	TaTIP5-1	-	TaTIP5-2
