# Supplementary material for: Genome-Wide Identification and Transcriptional Regulation of Aquaporin Genes in Bread Wheat (Triticum aestivum L.) under Water Stress
Source: Genes (Basel). 2018 Oct 15;9(10):497. doi: 10.3390/genes9100497 (PMC6210132; doi:10.3390/genes9100497)
Supplement: Supplementary file 1 [file genes-09-00497-s001.zip › Supplementary files/Table S11.xlsx]

## Sheet: Sheet1
	Table S11. Pairs of ortholog genes identified in T. aestivum and T. urartu
	Gene ID of wheat	Abbrev.	Chr.	Gene ID of T.urartu	Scaffold in T. urartu	Location	Start	End
1	TRIAE_CS42_1AL_TGACv1_002511_AA0042590	TaTIP3-6	1AL	-	scaffold62557	Unknown	Unknown	Unknown
2	TRIAE_CS42_1AL_TGACv1_000461_AA0012610	TaNIP3-8	1AL	-	scaffold96474	Unknown	Unknown	Unknown
3	TRIAE_CS42_2AL_TGACv1_096603_AA0320150	TaPIP1-6	2AL	TRIUR3_21310	scaffold4486	C-2AL1-0.85	235491425	235523052
4	TRIAE_CS42_2AL_TGACv1_093643_AA0284330	TaTIP3-3	2AL	TRIUR3_15395	scaffold62557	Unknown	Unknown	Unknown
5	TRIAE_CS42_2AL_TGACv1_095360_AA0309940	TaTIP5-1	2AL	TRIUR3_18242	scaffold85305	C-2AL1-0.85	234060521	234061526
6	TRIAE_CS42_2AL_TGACv1_094481_AA0298560	TaAQP2	2AL	-	scaffold57138	7AS8-0.45-0.59	62467720	62468350
7	TRIAE_CS42_2AS_TGACv1_112094_AA0330100	TaPIP2-3C1	2AS	TRIUR3_31228	scaffold55998	4AL5-0.66-0.80	314180951	314183029
8	TRIAE_CS42_3AL_TGACv1_194956_AA0642680	TaAQP6	3AL	TRIUR3_17138	scaffold13256	4AL4-0.80-1.00	492936240	492938214
9	TRIAE_CS42_3AS_TGACv1_211831_AA0694780	TaNIP4-1C1	3AS	TRIUR3_01005	scaffold10267	3AS4-0.45-1.00	3725118	3726626
10	TRIAE_CS42_4AL_TGACv1_289950_AA0979350	TaPIP2-14	4AL	TRIUR3_04905	scaffold20045	4AL13-0.59-0.66	226012825	226014036
11	TRIAE_CS42_4AL_TGACv1_289433_AA0971100	TaPIP2-15	4AL	TRIUR3_31228	scaffold55998	Unknown	Unknown	Unknown
12	TRIAE_CS42_4AS_TGACv1_306509_AA1009410	TaSIP2-1	4AS	TRIUR3_07174	scaffold7622	4AS1-0.20-0.63	90968508	90972759
13	TRIAE_CS42_5AL_TGACv1_374851_AA1210190	TaNIP1-3	5AL	TRIUR3_20173	scaffold69971	C-2AL1-0.85	234066969	234070917
14	TRIAE_CS42_5AL_TGACv1_374126_AA1191010	TaTIP4-1C1	5AL	TRIUR3_10884	scaffold76252	Unknown	Unknown	Unknown
15	TRIAE_CS42_6AL_TGACv1_470863_AA1497090	TaAQP7	6AL	TRIUR3_26703	scaffold80982	C-2AL1-0.85	227495167	227497028
16	TRIAE_CS42_6AL_TGACv1_470993_AA1500400	TaNIP2-1C1	6AL	TRIUR3_22736	scaffold85396	6AL8-0.90-1.00	150250104	150254286
17	TRIAE_CS42_6AL_TGACv1_471030_AA1501320	TaPIP1-11	6AL	TRIUR3_19173	scaffold262	5AL10-0.57-0.78	186016958	186018532
18	TRIAE_CS42_6AL_TGACv1_472333_AA1520990	TaPIP1-7	6AL	TRIUR3_04548	scaffold76945	6AL4-0.55-0.90	124345915	124351201
19	TRIAE_CS42_6AL_TGACv1_472704_AA1525120	TaTIP2-7	6AL	TRIUR3_18870	scaffold14739	6AL4-0.55-0.90	121128928	121130290
20	TRIAE_CS42_6AL_TGACv1_471030_AA1501310	TaPIP1-3c1	6AL	TRIUR3_19173	scaffold262	Unknown	Unknown	Unknown
21	TRIAE_CS42_6AS_TGACv1_487658_AA1572190	TaPIP2-23	6AS	TRIUR3_23483	scaffold74497	Unknown	Unknown	Unknown
22	TRIAE_CS42_7AL_TGACv1_556296_AA1760210	TaNIP1-4	7AL	TRIUR3_13420	scaffold96474	Unknown	Unknown	Unknown
23	TRIAE_CS42_7AL_TGACv1_557529_AA1782600	TaTIP2-3	7AL	TRIUR3_24886	scaffold51117	Unknown	Unknown	Unknown
24	TRIAE_CS42_7AS_TGACv1_570200_AA1832090	TaNIP2-1	7AS	-	scaffold37411	C-5AS1-0.40	31182122	31182231
