# Supplementary material for: Genome-Wide Identification and Transcriptional Regulation of Aquaporin Genes in Bread Wheat (Triticum aestivum L.) under Water Stress
Source: Genes (Basel). 2018 Oct 15;9(10):497. doi: 10.3390/genes9100497 (PMC6210132; doi:10.3390/genes9100497)
Supplement: Supplementary file 1 [file genes-09-00497-s001.zip › Supplementary files/Table S12.xlsx]

## Sheet: NIP
	Table S12. Analysis of AQP gene expression in different organs and stages of wheat development (FPKM)
	seq_id	Gene	G1		G2		G3		L1		L2		L3		R1		R2		R3		S1		S2		S3		ST1		ST2		ST3
			Means	Error	Means	Error	Means	Error	Means	Error	Means	Error	Means	Error	Means	Error	Means	Error	Means	Error	Means	Error	Means	Error	Means	Error	Means	Error	Means	Error	Means	Error
	Traes_5DL_A8BAD0EE1.1	TaNIP1-1	0.03	0.03	0.07	0	0	0	0.34	0.01	0.9	0.05	0.9	0.02	1.35	0.09	1.77	0.63	1.57	0.01	0.04	0.01	0	0	0.24	0.05	0.15	0.03	0.38	0.13	0.47	0.04
	Traes_7DS_A92314B8C.1	TaNIP1-1C1	63.48	3.94	0.53	0.11	1.02	0.01	36.14	9.01	19.31	1.68	0.69	0.1	0.06	0.02	3.3	3.14	1.79	1.64	26.97	8.37	116.57	7.41	16.87	0.44	13.49	1.3	8.94	0.03	0.35	0.08
	Traes_7AS_C24C1C15A.1	TaNIP1-1C2	48.54	1.33	0.24	0.04	0.49	0.03	19.64	4.82	12.36	0.65	0.14	0.14	0.1	0.05	0.95	0.83	1.19	1.1	20.12	7.88	66.42	12.94	12.55	0.52	8.82	0.48	5.46	0.1	0.18	0.12
	Traes_5BL_1C01FBFC1.1	TaNIP1-2	0.14	0.01	0.1	0.02	0.04	0.04	0.21	0.01	1.13	0	1.02	0.04	0.76	0.11	1.69	0.21	1.5	0.25	0.03	0.03	0.07	0.01	0.18	0.12	0.16	0.05	0.13	0.09	0.04	0
	Traes_5AL_BDEA2B784.1	TaNIP1-3	0.09	0.09	0	0	0	0	0	0	0.23	0.23	0.45	0.04	0.53	0.08	0.92	0.23	0.25	0.08	0	0	0.17	0.17	0.15	0.01	0.08	0.08	0.22	0.04	0	0
	Traes_7AL_1D58F8C34.1	TaNIP1-4	0.71	0.05	0.38	0.04	0.11	0.06	0.48	0.08	0.35	0.09	1.5	0.39	12.78	1.04	5.6	4.45	5.8	3.17	0.45	0.07	0.03	0	0	0	0.21	0.05	0.18	0.02	0	0
	Traes_7BL_2DFE47C29.1	TaNIP1-5	0.15	0.04	0.08	0.04	0	0	0.06	0.01	0	0	0	0	2.9	0.36	2.66	1.09	2.47	0.5	0.1	0.05	0	0	0	0	0.29	0.05	0	0	0.06	0.06
	Traes_7DL_2FB89480C.2	TaNIP1-6	1.4	0.08	0.19	0.08	0.08	0.05	0.64	0.21	1.19	0.01	4.05	0.03	9.07	0.51	7.48	4.51	7.27	4.42	0.2	0.13	0.06	0.02	0.05	0	0.36	0.04	0.62	0.05	0.01	0.01
	Traes_7BS_CEF7551F2.1	TaNIP1-7	36.11	1.51	0.56	0.09	0.35	0.11	17.27	1.81	9.2	0.81	0.2	0.06	0.07	0.07	0.59	0.44	0.63	0.52	19.9	4.2	65.65	4.72	10.11	0.35	8.5	2.24	4.76	0.65	0.07	0.07
	TRAES3BF013700060CFD_c1	TaNIP1-8	0.11	0.11	0.04	0	0	0	0	0	0.05	0	0	0	0.63	0.12	1.26	0.57	1.09	0.73	0	0	0.1	0.06	0	0	0.2	0.1	0.36	0.18	0.36	0.11
	Traes_7AS_8344D4F43.2	TaNIP2-1	0.08	0.01	0.02	0.02	0	0	1.45	0.09	14.82	0.6	25.48	0.63	9.94	0.81	15.7	8.21	13.31	4.35	1.08	0.22	1.99	0.49	5.69	0.02	7.74	1.45	16.72	0.41	3.73	0.14
	Traes_6AL_4956852E0.1	TaNIP2-1C1	1.05	0	0.56	0.01	0	0	0.05	0.02	1.1	0.11	2.46	0.2	53.17	3.73	78.93	23.01	66.73	8.61	0.16	0.06	1.44	0.92	2.31	0.24	0.03	0.01	0.31	0.03	0.36	0.06
	Traes_6BL_A9E72E9F7.2	TaNIP2-1C2	0.15	0.15	0.1	0.04	0	0	0.05	0.05	0.6	0.03	0.88	0	20.42	0.96	33.62	8.56	29.16	6.1	0.04	0.04	0.97	0.51	1.07	0.21	0	0	0	0	0.04	0.04
	Traes_7DS_79E9F82AA.1	TaNIP2-2	0	0	0	0	0	0	0.94	0.51	8.25	1.35	21.4	0.44	15.36	0.57	7.89	0.28	12.26	6.13	0.09	0	1.16	0.01	2.04	0.01	7.58	2.2	11.59	0.69	5.66	1.37
	Traes_7BS_721120525.1	TaNIP2-3	0.12	0.01	0	0	0	0	2.96	0.17	17.54	1.1	34.91	0.2	10.36	0.89	11.36	0.38	11.23	0.63	0.3	0.07	0.29	0.05	2.56	0.3	6.82	1.02	17.4	0.32	4.88	0.49
	Traes_6DL_481276D28.1	TaNIP2-4	1.08	0.07	0.24	0.01	0	0	0.08	0.02	1.33	0.17	2.78	0.23	70.34	6.86	81.01	13.96	71.68	14.42	0.27	0.01	2.19	0.85	2.17	0.14	0.04	0.01	0.31	0.23	0.29	0.21
	Traes_1DL_FFD05A03A.1	TaNIP3-1	0	0	0	0	0	0	0	0	0	0	0	0	0	0	0	0	0	0	0	0	0.09	0.01	0	0	0	0	0	0	0	0
	Traes_1BL_CC64CA41E.1	TaNIP3-2	2.14	0.12	1.16	0.05	0.81	0	7.11	0.93	5.81	0.8	1.09	0.09	31.88	0.72	23.19	4.75	29.49	8.01	19.85	3.96	30.82	1.73	59.28	1.34	109.32	25.42	45.73	0.02	0.33	0.01
	TRAES3BF001900050CFD_c1	TaNIP3-5	0	0	0	0	0	0	0	0	0	0	0	0	0.45	0.14	0.29	0.12	0.2	0.07	0	0	0	0	0	0	0	0	0	0	0.03	0.03
	Traes_5AL_E2695DBF3.1	TaNIP3-6	0	0	0.01	0.01	0	0	0	0	0.02	0.02	0.04	0.01	0.84	0.29	1.57	0.75	1.71	0.94	0	0	0	0	0	0	0.03	0	0.01	0.01	0	0
	Traes_4DL_B2A55C050.1	TaNIP3-7	0.07	0.07	0.04	0.04	0	0	0	0	0.06	0.06	0	0	0.12	0.12	0.33	0.07	0	0	0	0	0	0	0	0	0.07	0.07	0	0	0.07	0.07
	Traes_1AL_0912DED70.1	TaNIP3-8	3.3	0.22	0.48	0.01	0.07	0.06	7.8	1.72	5.63	0.81	1.36	0.12	12.59	0.49	14.92	2.59	16.9	6.54	13.36	3.33	22.96	1.03	61.19	2.21	101.86	28.67	32.19	0.28	0.25	0.08
	Traes_3DS_DFA295AC9.1	TaNIP4-1	0	0	0	0	0	0	0	0	0	0	0	0	0	0	0	0	0	0	0	0	22.9	3.61	0	0	0	0	0	0	0	0
	Traes_3AS_5DE4D03F0.1	TaNIP4-1C1	0	0	0	0	0	0	0	0	0	0	0	0	0	0	0	0	0.02	0.02	0.28	0.11	144.12	21.78	0	0	0.16	0.06	0	0	0	0
	TRAES3BF060200100CFD_c1	TaNIP4-2	0	0	0	0	0	0	0	0	0	0	0	0	0	0	0	0	0	0	0	0	0.23	0.18	0	0	0	0	0	0	0	0
	G1: Grain_Z71; G2: Grain_Z75; G3: Grain_Z85; L1: Leaf_Z10; L2: Leaf_Z23; L3: Leaf_Z71; R1: Root_Z10; R2: Root_Z13; R3: Root_Z39; S1: Spike_Z32; S2: Spike_Z39;S3: Spike_Z65; ST1: Stem_Z30; ST2: Stem_Z32; ST3: Stem_Z65.

## Sheet: PIP
	Table S12. Analysis of AQP gene expression in different organs and stages of wheat development.
	seq_id	Gene	G1		G2		G3		L1		L2		L3		R1		R2		R3		S1		S2		S3		ST1		ST2		ST3
			Means	Error	Means	Error	Means	Error	Means	Error	Means	Error	Means	Error	Means	Error	Means	Error	Means	Error	Means	Error	Means	Error	Means	Error	Means	Error	Means	Error	Means	Error
	Traes_6AL_23B31796F.4	TaAQP7	14.85	1.78	0.37	0.04	0.02	0.02	22.94	0.58	15.38	0.14	11.76	0.77	272.72	9.56	394.41	11.47	359.82	78.5	0.62	0.19	1.14	0.06	34.84	7.09	7.5	0.5	25.9	0.8	0.92	0.33
	Traes_2AL_DD284DEA9.1	TaAQP2	21.82	3.38	8.25	0.14	31.51	1.78	44.62	2.33	57.63	4.42	175.67	0.12	114.68	5.2	391.57	123.34	336.94	67.6	5.18	1.84	9.34	1.4	98.65	14.17	27.12	4.45	33.91	0.23	22.33	1.03
	Traes_2DL_C7CEEBC5C1.1	TaAQP3	14.73	3.09	4.01	0.08	20.34	2.32	30.32	11.72	39.6	7.89	98.99	2.89	106.21	49.43	297.15	105.61	194.33	63.39	0.7	0.35	2.27	0.25	52	14.26	10.64	4.46	17.04	1.37	3.67	0.75
	Traes_2BS_D8EC76A3B.2	TaAQP4	91.96	12.83	29.02	0.85	2.83	0.12	141.85	33.08	55.81	3.56	17.1	0.29	119.06	14.85	194.2	58.33	154.73	45.85	104.17	12.64	272.92	4.5	74.89	8.88	173.53	15.46	148.21	0.08	81.34	6.79
	Traes_6BL_C85B047AA.2	TaPIP1-1	82.45	9.05	33.85	1	2.29	0.19	24.92	3.16	17.39	0.99	4.61	0.17	104.11	6.38	104.73	6.55	88.36	2.26	88.47	13.9	168.21	20.08	82.81	2.29	96.79	5.29	51.08	1.43	51.63	4.74
	Traes_6AL_D50E09BFC.1	TaPIP1-11	1.6	0.2	0.64	0.08	7.06	0.41	9.84	0.25	35.56	0.95	111.89	1.81	86.51	5.57	232.45	46.81	230.16	9.49	0.37	0.03	1.82	0.42	52.46	7.86	11.37	2.31	17.43	0.43	7.98	0.83
	Traes_5BL_1FA6A4AF4.1	TaPIP1-12	0.61	0.02	0.42	0.15	0.53	0.12	1.08	0.31	1.15	0.1	2.82	0.11	196.42	9.17	504.1	67.91	459.38	123.35	0.34	0.08	1.1	0.07	12.34	0.7	8	0.82	9.27	0.71	12.96	0.28
	Traes_6BL_9984C5FEC.1	TaPIP1-1C1	16.72	2.88	6.83	0.44	27.67	1.56	84.56	11.28	84.06	3.15	224.23	1.26	323.9	38.84	491.26	54.43	347.9	43.81	7.99	1.41	29.7	1.81	132.39	13.99	104.04	0.45	91.09	1.57	19.83	2.61
	Traes_2BL_AFF8E770F.1	TaPIP1-2	48.36	5.07	9.32	0.53	27.91	2.94	63.21	3.4	40.98	0.38	98.68	4.5	56.02	4.16	63.56	10.69	66.39	33.99	30.38	7.44	50.01	0.19	73.36	6.8	48.89	8.34	42.98	2.22	54.59	1.01
	Traes_6BL_3DB248F4B.2	TaPIP1-3	0	0	0	0	0.13	0.01	0	0	0.26	0.04	0	0	0.2	0.11	0.14	0.02	0.06	0.06	0.15	0.15	0.05	0.05	0.03	0.03	0.05	0.05	0.09	0.09	0.09	0.09
	Traes_6AL_A9FBD28C1.1	TaPIP1-3C1	50.1	6.73	8.35	0.18	38.57	0.63	64.1	0.6	121.61	4.48	249.08	4.78	236.4	13.3	404.15	57.48	347.34	25.92	14.5	3.31	39.55	2.84	145.8	20.6	95.41	9.68	77.53	1.68	26.4	0.67
	Traes_6DL_368E5ECD5.1	TaPIP1-4	77.42	7.52	46.33	2.78	16.46	1.32	43.2	5.96	21.54	0.19	7.77	0.44	96.36	6.4	111.93	20.92	100.62	11.57	99.61	10.47	179.02	8.17	67.64	0.97	100.95	11	55.13	3.33	41.43	0.59
	Traes_2DL_8D783CC36.2	TaPIP1-5	13.95	0.08	3.76	0.17	18.63	1.62	17.7	1.81	10.2	3.91	23.24	3.86	20.19	5.92	20.69	1.89	18.95	11.23	12.22	4.09	15.6	2.87	16.17	7.79	26.39	15.29	19.62	3.94	13.71	3.49
	Traes_2AL_534E2A595.2	TaPIP1-6	30.71	0.09	6.44	0.04	23.72	0.3	71.41	4.93	60.21	6.81	96.6	2.9	61.1	3.25	65.67	8.34	62.51	11.86	40.11	10.49	51.02	2.58	71.26	11.41	47.3	11.91	46.62	1.65	78.38	3.4
	Traes_6AL_72318210D.1	TaPIP1-7	19.77	2.87	22.48	0.21	0.96	0.58	14.79	1.51	8.13	2.28	0.53	0.05	33.78	8.78	31.06	2.53	17.91	0.73	38.03	6.52	48.76	9.55	13.75	1.1	36.78	9.57	16.97	2.32	22.71	4.74
	Traes_6DL_368664EA1.1	TaPIP1-8	8.24	1.04	4.67	0.49	26.12	1.19	48.35	8.85	55.89	0.08	137.36	10.57	203.91	13.55	538.39	138.78	500.76	133.88	5.28	0.32	24.15	2.9	95.88	2.05	74.75	1.89	65.73	3.89	17.95	0.25
	Traes_5DL_06BF9D1C5.1	TaPIP1-9	0.04	0.04	0	0	0.04	0.04	0	0	0.07	0.07	0.08	0.08	9.41	2.69	85.67	23.65	80.62	38.37	0	0	0.14	0.06	0.87	0.28	0.44	0.04	0.84	0	0.79	0.17
	Traes_7AS_D093B0DF1.1	TaPIP2-1	0.04	0.04	0	0	0	0	1.32	0.83	5.01	0.64	1.19	0.44	0.08	0.01	0.18	0.18	0.16	0.16	0.08	0.08	0.04	0.04	0	0	0	0	0.26	0.13	0.16	0.16
	Traes_5DL_3ECDA56661.1	TaPIP2-2	0.07	0.02	0.05	0.05	0	0	1.35	0.03	0.45	0.07	0.05	0	0	0	0.02	0.02	0.09	0.04	0.09	0.01	0.06	0.01	0	0	0.55	0.12	0.12	0.07	0	0
	Traes_2BS_40E324D13.1	TaPIP2-2C1	112.59	5.35	42.86	1.87	35.55	5.35	75.09	13.85	62.56	3.29	93.41	1.33	252.6	11.52	213.74	30.5	224.23	3.12	113.71	26.76	198.93	4.03	116.16	5.74	236.01	65.24	111.23	3.93	51.93	3.15
	Traes_2DS_1D89E0C7E.1	TaPIP2-2C3	23.43	4.65	10.79	0.78	7.77	0.1	7.99	2.38	12.66	2.18	19.07	1.7	25.41	2.78	60.24	11.41	64.58	44	22.01	1.58	64.1	20.72	28.94	1.46	31.81	0.25	16	1.16	8.29	0.13
	Traes_2AS_32FC7017A.1	TaPIP2-3C1	16.17	1.54	9.23	0.78	4.41	0.53	5.17	2.03	6.05	0.15	8.16	0.91	17.45	0.77	42.9	7.77	42.42	26.17	14.03	0.55	37.43	10.16	13.06	0.4	31.44	2.52	17.89	1.31	5.48	0.39
	Traes_5BL_8EF4BDC33.2	TaPIP2-3	0.05	0.03	0.02	0.02	0.01	0.01	0.23	0.02	0.17	0.06	0.05	0.02	6.24	0.77	8.05	0.88	8.22	1.48	0.32	0.02	0.24	0.1	0.25	0.03	0.57	0.09	0.26	0.07	0.08	0.06
	Traes_5DL_2DDA903A3.1	TaPIP2-4	0.42	0.09	0.04	0.02	0.03	0.03	2.35	0.41	3.35	0.56	0.27	0.01	0.03	0.03	0.1	0.04	0.02	0.02	1.65	0.67	2.11	0.45	0.72	0.02	4.23	0.18	0.85	0.06	0	0
	Traes_5AS_97D77CE1A.1	TaPIP2-4C1	1.43	0.43	0.17	0.04	1.97	0.23	0.19	0.19	0.49	0.26	1.37	0.35	18.33	0.83	136.45	47.14	107.07	32.64	0.42	0.07	1.14	0.19	4.15	0.38	3.25	0.13	0.49	0.29	0.05	0.05
	Traes_5DL_8410302DB.1	TaPIP2-6	0	0	0.01	0.01	0	0	18.92	0.98	79.07	1.93	52.97	0.73	3.24	0.71	2.78	1.35	3.04	2.2	0	0	0.37	0.07	1.37	0.16	0.18	0.01	1.11	0.04	78.38	5.04
	Traes_5DS_643ED07F6.2	TaPIP2-7	0.61	0.12	0.23	0.07	1.53	0.05	0.16	0.01	0.32	0.04	0.9	0.15	12.66	2.63	172.15	92.07	125.87	6.56	0.31	0.1	0.59	0.1	2.71	0.2	1.75	0.44	0.32	0.25	0.05	0.05
	Traes_2BL_DE8AF64BB.1	TaPIP2-9	10.83	3.84	1.66	0.3	7.33	0.89	10.29	4.85	22.53	0.22	42.49	2.33	24.36	1.19	163.54	54.8	106.78	61.33	0.08	0.01	1.2	0.08	27.67	3.48	4.38	0.24	10.42	0.88	1.83	0.15
	Traes_5BL_CC5BEE88D.1	TaPIP2-10	0	0	0	0	0	0	10.93	0.64	23.22	0.36	23.92	0.43	0	0	0.02	0.02	0	0	0	0	0	0	0.53	0.03	0.01	0.01	0.03	0.01	27.78	0.11
	Traes_7DS_F08076608.1	TaPIP2-12	0.43	0.21	0	0	0	0	0.85	0.57	2.54	0.33	0	0	0	0	0.07	0.07	0.08	0.08	0	0	0	0	0.05	0.05	0.17	0.17	0	0	0	0
	Traes_2AL_66220D19D.1	TaPIP2-13	9.41	1.66	3.38	0.36	2.03	0.13	13.24	2.13	16.03	0.71	48.29	0.87	22.57	2.78	146.59	67.27	119.78	2.79	0.28	0.2	2.47	0.23	34.27	6.12	3.28	0.75	6.17	0.38	4.09	0.02
	Traes_4AL_4628E2B0C.6	TaPIP2-14	0.06	0.06	0	0	0.16	0.04	2.95	0.82	5.47	0.42	0.74	0.09	0.03	0.03	0.2	0.09	0.36	0.18	0.19	0.02	0.05	0.05	0.06	0.02	0.4	0.21	0.16	0.01	0.09	0.04
	Traes_4AL_5BA6F70F8.1	TaPIP2-15	0.9	0.17	0.01	0.01	0.04	0.04	2.29	0.66	1.41	0.13	0.08	0.08	0.03	0.03	0.02	0.02	0.04	0.04	0.25	0.01	0.24	0.07	0.1	0.03	1.75	0.18	0.88	0.13	0	0
	Traes_4DL_FE55437A7.1	TaPIP2-16	0	0	0	0	0	0	0.06	0	0.29	0.12	0	0	0	0	0	0	0	0	0.21	0.12	0	0	0.01	0.01	1.36	0.18	0.63	0.24	0	0
	Traes_7BS_0D61C46FB.1	TaPIP2-19	0	0	0	0	0	0	1.43	0.39	1.65	0.77	0	0	0	0	0	0	0	0	0.06	0.06	0	0	0	0	0.25	0.25	0	0	0.08	0.08
	Traes_6DL_247700A2D.2	TaPIP2-20	16.97	2.85	0.17	0.06	0	0	16.83	1.41	21.59	1.29	4.82	0.01	331.35	4.69	450.49	14.47	376.42	55.9	0.63	0.08	0.61	0.12	11.97	0.91	3.91	0.19	6.92	0.05	0.27	0
	Traes_6BL_742F10EF3.1	TaPIP2-22	8.65	0.73	0.07	0.03	0	0	3.88	0.72	5.33	0.06	3.46	0.08	102.35	14.3	197.89	37.9	168.28	39.09	0.58	0.06	1.09	0.1	11.34	2.99	1.8	0.49	5.81	0.1	0.25	0.07
	Traes_6AS_D9FD6E723.1	TaPIP2-23	17.21	2.42	0.03	0.03	0.24	0.02	1.61	0.04	3.8	0.27	1.43	0.06	0.22	0.02	0.08	0.03	0.13	0.02	0.34	0.13	1.87	0.08	1.16	0.08	3.83	0.21	4.88	0.08	1.91	0.3
	Traes_2DL_039832D76.1	TaPIP2-24	2.65	0.26	1.35	0.12	0.61	0.12	25.27	3.05	49.3	0.83	91.68	0.77	68.81	7.74	209.75	64.53	174.59	9.34	0.25	0.09	0.97	0.17	32.53	7.15	6.15	1.23	14.83	0.66	3.22	0.71
	Traes_5DL_59FAA9D82.1	TaPIP2-25	0	0	0	0	0	0	0.13	0.13	0.06	0.06	0	0	3.43	0.54	4.19	0.52	4.81	3.01	0.17	0.11	0.06	0.01	0	0	0.05	0.05	0.07	0.07	0	0
	Traes_5BL_AFCE57505.2	TaPIP2-27	0.79	0.26	0.14	0.03	0.12	0.12	3.11	0.16	1.21	0.14	0	0	0	0	0	0	0	0	0.62	0.16	1.04	0.1	0.32	0.03	1.71	0.59	0.27	0.03	0	0
	Traes_5BL_5785D6C3F.1	TaPIP2-28	0.15	0.11	0.1	0.06	0.08	0.08	1.89	0.22	1.85	0.46	0.05	0	0	0	0	0	0	0	0.15	0.02	0.4	0.28	0.06	0.02	1.31	0.41	0.25	0.05	0	0
	G1: Grain_Z71; G2: Grain_Z75; G3: Grain_Z85; L1: Leaf_Z10; L2: Leaf_Z23; L3: Leaf_Z71; R1: Root_Z10; R2: Root_Z13; R3: Root_Z39; S1: Spike_Z32; S2: Spike_Z39;S3: Spike_Z65; ST1: Stem_Z30; ST2: Stem_Z32; ST3: Stem_Z65.

## Sheet: SIP
	Table S12. Analysis of AQP gene expression in different organs and stages of wheat development.
	seq_id	Gene	G1		G2		G3		L1		L2		L3		R1		R2		R3		S1		S2		S3		ST1		ST2		ST3
			Means	Error	Means	Error	Means	Error	Means	Error	Means	Error	Means	Error	Means	Error	Means	Error	Means	Error	Means	Error	Means	Error	Means	Error	Means	Error	Means	Error	Means	Error
	Traes_4DS_C599894D3.1	TaSIP1-1C2	20.56	1	18.03	0.1	6.75	1.16	26.09	0.12	9.06	0.28	15.82	0.35	34.9	0.34	27.78	1.52	28.39	4.54	13.47	4.17	21.9	0.32	18.56	2.3	14.39	3.25	23.69	0.23	35.16	0.65
	Traes_4AS_CD1F11B9C.1	TaSIP2-1	10.44	2.31	0.72	0.04	1.67	0.09	6.52	0.61	10.14	1.01	9.55	0.42	15.07	0.24	11.82	4.43	12.47	0.8	13.1	2.76	8.57	0.68	62.72	22.38	10.07	0.74	10.1	1.75	8.44	1.07
	Traes_4BL_C3F41C738.1	TaSIP2-2	7.45	0.6	0.4	0.03	0.36	0.14	5.64	0.13	6.57	0.08	8.04	0	12.85	0.57	10.91	3.61	10.22	1.47	9.48	0.18	7.71	1.05	49.11	13.04	7.75	1.09	6.74	0.51	6	0.31
	G1: Grain_Z71; G2: Grain_Z75; G3: Grain_Z85; L1: Leaf_Z10; L2: Leaf_Z23; L3: Leaf_Z71; R1: Root_Z10; R2: Root_Z13; R3: Root_Z39; S1: Spike_Z32; S2: Spike_Z39;S3: Spike_Z65; ST1: Stem_Z30; ST2: Stem_Z32; ST3: Stem_Z65.

## Sheet: TIP
	Table S12. Analysis of AQP gene expression in different organs and stages of wheat development.
	seq_id	Gene	G1		G2		G3		L1		L2		L3		R1		R2		R3		S1		S2		S3		ST1		ST2		ST3
			Means	Error	Means	Error	Means	Error	Means	Error	Means	Error	Means	Error	Means	Error	Means	Error	Means	Error	Means	Error	Means	Error	Means	Error	Means	Error	Means	Error	Means	Error
	Traes_4BL_F2CBFEC51.1	TaTIP1-1	4.93	0.77	15.68	1.02	5.17	1.2	45.59	14.03	12.55	6.11	15.75	1.67	65.09	22.76	41.78	1.99	41.16	29.53	11.32	3.93	7.1	2.71	13.84	8.52	27.77	19.02	18.89	4.44	7.9	1.82
	Traes_4DL_A379ABAE9.1	TaTIP1-2	51.67	16.44	46.6	3.7	36.89	4.02	335.64	120.52	125.58	0.56	181.98	19.06	482.6	55.61	564.63	43.96	593.04	406.01	84.25	4.67	69.61	2.63	145.22	11.35	215.47	18.95	248.56	43.05	97.16	7.58
	TRAES3BF108600020CFD_c1	TaTIP1-4	64.48	8.29	5.03	0.62	10.87	0.44	170.31	24.27	233.68	4.59	610.01	18.93	537.47	63.91	1235.64	621.86	896.83	92	1.15	0.26	2.75	0.1	334.89	46.31	13.43	2.18	76.18	6.34	117.22	13.84
	Traes_6DL_3FDD299D1.1	TaTIP2-1	0.02	0.02	0.01	0.01	0	0	0.08	0.08	0.13	0.04	0.59	0.23	122.58	18.5	170.45	55.4	139.35	35.4	0.04	0.04	0.06	0.03	0.23	0.01	0.03	0.03	0.14	0.09	0.05	0.02
	Traes_6AL_16FFD5197.2	TaTIP2-2	0.49	0.13	0.03	0.01	0.02	0.02	0.07	0.02	0.03	0.03	0.06	0.03	165.74	27.32	193.78	64.06	159.44	45.25	0.04	0.01	0.14	0.04	0.03	0.01	0.06	0.03	0.12	0.03	0.01	0.01
	Traes_7AL_CEA9B770B.2	TaTIP2-3	67.47	1.41	10.33	0.4	2.83	0.69	154.27	2.41	11.68	0.88	32.83	1.11	545.38	46.99	156.79	58.73	209.02	145.42	36.87	2.71	24.95	1.43	139.71	10.65	132.82	30.4	103.51	1.99	46.09	0.89
	Traes_7DL_AD746EA0B.2	TaTIP2-4	106.23	7.45	14.39	0.58	8.92	2.64	209.06	20.69	7.73	0.58	21.76	0.52	935.84	48.92	377.77	76.82	455.33	220.01	15.08	0.64	21.19	0.48	120.3	8.05	206.79	57.12	77.69	3.63	47.14	2.8
	Traes_2BL_628A67981.1	TaTIP2-5	0	0	0	0	0	0	0.11	0.03	0.33	0.17	0	0	48.53	8.33	181.37	81.66	139.17	39.72	0.07	0.07	0.17	0.07	0.22	0.12	0.13	0.13	0.73	0.09	0.27	0.13
	Traes_2DL_D6501DA49.1	TaTIP2-6	0.04	0.04	0	0	0	0	0.14	0.07	0.21	0.08	0.03	0.03	36.75	5.6	98.18	27.7	72.62	12.17	0	0	0.17	0.05	0.43	0.24	0.06	0.06	0.19	0.04	0.25	0.11
	Traes_7BL_311DDF828.1	TaTIP2-7	17.58	0.28	1.44	0.47	3.29	1.01	109.03	26.48	3.1	0.22	18.54	2.7	456.59	52.48	168.71	102.33	156.15	107.43	6.05	0.82	10.65	0.34	117.39	11.12	52.39	12.9	29.7	0.27	17.52	2.1
	Traes_1DL_83EEAD619.1	TaTIP3-1	0	0	0.26	0.02	0.59	0.59	0	0	0	0	0	0	0	0	0	0	0	0	0	0	0	0	0	0	0	0	0	0	0	0
	Traes_1DL_83EEAD619.1	TaTIP3-2	0	0	0.26	0.02	0.59	0.59	0	0	0	0	0	0	0	0	0	0	0	0	0	0	0	0	0	0	0	0	0	0	0	0
	Traes_2AL_DAEED43DF.1	TaTIP3-3	0.05	0.05	10.06	1.02	39.65	7.43	0.05	0.02	0.02	0.02	0.39	0.1	0.06	0.03	0.16	0.09	0.02	0.02	0.03	0.03	0.06	0.06	0.11	0.08	0.01	0.01	0.41	0.01	0.5	0.15
	Traes_2BL_6793BABC7.1	TaTIP3-4	0.53	0.18	22.88	1.44	102.26	10.21	0.09	0.06	0.26	0.04	0.47	0.08	0.02	0.02	0.04	0.01	0.04	0.01	0.45	0.11	0.44	0.13	0.2	0.09	0.2	0.11	1.04	0.34	0.1	0.07
	Traes_2DL_C88D1A741.1	TaTIP3-5	0	0	4.91	0.67	22.67	3.37	0	0	0	0	0	0	0.04	0.04	0.2	0.09	0	0	0	0	0.1	0.01	0.04	0.04	0	0	0	0	0.05	0.05
	Traes_1AL_4F0745006.1	TaTIP3-6	0.73	0.07	162.6	0.05	1093.82	0	0.11	0.03	0.06	0.18	1.99	0.08	0.4	0.3	1.4	110.37	0.38	31.72	0.18	0.01	4.8	0.23	5.96	0.88	0.08	0.03	0.16	0.49	0.3	0.78
	Traes_3B_4780C974B.1	TaTIP4-1	0.29	0.04	0.14	0.03	0	0.05	0.49	0.7	0.58	1.39	1.4	0.02	1.05	1	120.54	0.02	48.1	1.48	0.27	2.32	0.93	0.5	5.03	4.86	0.27	0.08	4.74	12.87	3.86	7.73
	Traes_5AL_85763B6EB.2	TaTIP4-1C1	3.48	0.04	0.03	6.78	0.14	45.67	6.56	0.02	8.69	0.02	4.3	0.41	3.52	0.07	0.72	1.02	1.62	0.17	7.68	0.01	2.87	1.65	21.75	0.73	0.97	0.08	100.53	0.01	165.03	0.03
	Traes_3AS_862DFF42F.1	TaTIP4-2	0	0	0	0	0.13	0.13	0.03	0.03	0.09	0.09	0.28	0.04	0.39	0.04	21.79	19.36	10.21	7.65	0	0	0	0	0.23	0.01	0.24	0.04	1.43	0.03	1.48	0.09
	TRAES3BF186900010CFD_c1	TaTIP4-3	1.43	0.35	2.79	0.09	0.39	0.03	0	0	0.13	0.08	0.03	0.03	0.02	0.02	0	0	0.04	0.01	0.49	0.13	3.82	0.86	29.6	1.95	1.29	0.24	0.44	0.03	0.47	0.09
	Traes_4DL_BB4D6F40A.1	TaTIP4-4	12.87	0.72	0.55	0.12	0.96	0.04	25.95	4.3	32.24	1.85	10.45	0.66	15.48	0.35	10.56	8.36	7.08	3.94	24	7.27	5.88	0.84	23.67	0.46	2.18	0.01	178.67	6.41	189.39	1.35
	Traes_4BL_DB01D1CC1.1	TaTIP4-5	2.86	0.38	0.24	0.12	1.21	0.21	22.79	6.78	19.84	3.06	2.73	0.33	5.18	0.41	5.05	2.94	3.29	0.39	7.48	2.42	3.35	1.47	15.76	1.24	1.68	0.33	69.49	1.54	98.05	15.19
	Traes_2AL_43496C3C5.2	TaTIP5-1	0.13	0.01	0	0	0	0	0	0	0	0	0.03	0	1.67	0.67	4.85	1.94	3.47	1.01	0	0	0.04	0.02	3.62	1.09	0.04	0.01	0.08	0.02	0.07	0.01
	Traes_2DL_09CB3E4B8.1	TaTIP5-2	0	0	0	0	0	0	0	0	0	0	0	0	0	0	0	0	0	0	0	0	0	0	0	0	0	0	0	0	0	0
	Traes_6BL_5068A26B6.1	TaAQP5	0.29	0.29	0	0	0	0	0.05	0.05	0.05	0.05	0.06	0.06	78.07	3.62	81.95	1.85	67.11	19.56	0.14	0.04	0.11	0.11	0	0	0	0	0.08	0.08	0	0
	G1: Grain_Z71; G2: Grain_Z75; G3: Grain_Z85; L1: Leaf_Z10; L2: Leaf_Z23; L3: Leaf_Z71; R1: Root_Z10; R2: Root_Z13; R3: Root_Z39; S1: Spike_Z32; S2: Spike_Z39;S3: Spike_Z65; ST1: Stem_Z30; ST2: Stem_Z32; ST3: Stem_Z65.
