# Supplementary material for: Genome-Wide Identification and Transcriptional Regulation of Aquaporin Genes in Bread Wheat (Triticum aestivum L.) under Water Stress
Source: Genes (Basel). 2018 Oct 15;9(10):497. doi: 10.3390/genes9100497 (PMC6210132; doi:10.3390/genes9100497)
Supplement: Supplementary file 1 [file genes-09-00497-s001.zip › Supplementary files/Table S13.xlsx]

## Sheet: NIP
	Table S13. Analysis of AQP gene expression in wheat seedlings responding to osmotic stress (FPKM)
	seq_id	Gene	Control		Drought 1hr		Drought 6hr
			Means	Error	Means	Error	Means	Error
	Traes_5DL_A8BAD0EE1.1	TaNIP1-1	5.53	0.29	8.85	0.09	2.43	0.02
	Traes_7DS_A92314B8C.1	TaNIP1-1C1	1.98	0.27	1.89	0.08	1.44	0.05
	Traes_7AS_C24C1C15A.1	TaNIP1-1C2	0.42	0.02	0.2	0.14	0.16	0.1
	Traes_5BL_1C01FBFC1.1	TaNIP1-2	2.42	0.03	3.67	0.13	0.97	0.22
	Traes_5AL_BDEA2B784.1	TaNIP1-3	0.83	0.09	0.72	0.13	0.1	0.1
	Traes_7AL_1D58F8C34.1	TaNIP1-4	0.65	0.03	0.45	0.03	0.19	0.06
	Traes_7BL_2DFE47C29.1	TaNIP1-5	0.02	0.02	0	0	0	0
	Traes_7DL_2FB89480C.2	TaNIP1-6	3.06	0.19	2.13	0.01	0.13	0.03
	Traes_7BS_CEF7551F2.1	TaNIP1-7	0.89	0.08	0.87	0.08	0.39	0.12
	Traes_7BS_721120525.1	TaNIP2-3	57.08	0.05	59.43	0.79	34.94	0.91
	TRAES3BF013700060CFD_c1	TaNIP1-8	0	0	0	0	0	0
	Traes_7AS_8344D4F43.2	TaNIP2-1	94.68	1.6	109.63	5.02	125.23	5.39
	Traes_6AL_4956852E0.1	TaNIP2-1C1	7.42	0.57	8.43	0.28	1.97	0.03
	Traes_6BL_A9E72E9F7.2	TaNIP2-1C2	0.23	0.23	0.6	0.01	0.32	0.11
	Traes_7DS_79E9F82AA.1	TaNIP2-2	58.36	2.7	55.4	5.01	34.63	0.2
	Traes_1AL_0912DED70.1	TaNIP3-8	0.82	0.09	0.71	0.04	0.62	0.03
	Traes_6DL_481276D28.1	TaNIP2-4	1.4	0.12	1.32	0.34	1.17	0.03
	Traes_1DL_FFD05A03A.1	TaNIP3-1	0	0	0	0	0	0
	Traes_1BL_CC64CA41E.1	TaNIP3-2	1.8	0.09	1.71	0.07	1.44	0.05
	TRAES3BF001900050CFD_c1	TaNIP3-5	0	0	0	0	0	0
	Traes_5AL_E2695DBF3.1	TaNIP3-6	0.01	0.01	0	0	0	0
	Traes_4DL_B2A55C050.1	TaNIP3-7	0.05	0.05	0	0	0	0
	Traes_3DS_DFA295AC9.1	TaNIP4-1	0	0	0	0	0	0
	Traes_3AS_5DE4D03F0.1	TaNIP4-1C1	0	0	0	0	0	0
	TRAES3BF060200100CFD_c1	TaNIP4-2	0	0	0	0	0	0

## Sheet: PIP
	Table S13. Analysis of AQP gene expression in wheat seedlings responding to osmotic stress (FPKM)
	seq_id	Gene	Control		Drought 1hr		Drought 6hr
			Means	Error	Means	Error	Means	Error
	Traes_6AL_23B31796F.4	TaAQP7	7.27	0.5	16.55	0.84	26.89	2.09
	Traes_2AL_DD284DEA9.1	TaAQP2	87.97	0.23	138.01	0.08	71.3	3.75
	Traes_2DL_C7CEEBC5C1.1	TaAQP3	19.16	3.83	12.61	1.5	16.09	1.79
	Traes_2BS_D8EC76A3B.2	TaAQP4	10.27	0.22	12.27	0.63	15.03	0.62
	Traes_6BL_C85B047AA.2	TaPIP1-1	13.01	0.27	13.29	1.05	29.03	1.71
	Traes_6AL_D50E09BFC.1	TaPIP1-11	26.86	4.2	75.21	1.5	29.05	2.5
	Traes_5BL_1FA6A4AF4.1	TaPIP1-12	4.34	0.39	5.6	0.29	3.18	0.44
	Traes_6BL_9984C5FEC.1	TaPIP1-1C1	256.89	14.57	403.64	23	257.18	12.95
	Traes_2BL_AFF8E770F.1	TaPIP1-2	45.13	3.18	52.03	0.8	98.97	15.19
	Traes_6BL_3DB248F4B.2	TaPIP1-3	0.7	0.29	0.84	0.19	0.41	0.09
	Traes_6AL_A9FBD28C1.1	TaPIP1-3C1	1.74	0.35	5.25	0.54	1.63	0.03
	Traes_6DL_368E5ECD5.1	TaPIP1-4	26.11	0.93	24.4	0.14	45.61	2.07
	Traes_2DL_8D783CC36.2	TaPIP1-5	22.35	0.22	16.74	0.87	35.43	4.49
	Traes_2AL_534E2A595.2	TaPIP1-6	87.53	2.73	72.64	0.77	46.94	1.26
	Traes_6AL_72318210D.1	TaPIP1-7	2.04	0.06	0.6	0.1	1.62	0.31
	Traes_6DL_368664EA1.1	TaPIP1-8	106.19	2.98	224.29	6.12	181.06	14.09
	Traes_5DL_06BF9D1C5.1	TaPIP1-9	0.04	0.04	0.06	0.06	0.12	0.03
	Traes_7AS_D093B0DF1.1	TaPIP2-1	9.05	2.7	10.8	1.27	2.66	0.24
	Traes_5DL_3ECDA56661.1	TaPIP2-2	0	0	0	0	0	0
	Traes_2BS_40E324D13.1	TaPIP2-2C1	130.71	8.05	131.57	0.97	252.4	14.1
	Traes_2DS_1D89E0C7E.1	TaPIP2-2C3	44.47	4.59	27.72	1.48	52.06	3.55
	Traes_2AS_32FC7017A.1	TaPIP2-3C1	17.63	0.79	8.91	0.56	14.8	1.18
	Traes_5BL_8EF4BDC33.2	TaPIP2-3	0.16	0.01	0.02	0.02	0.05	0.02
	Traes_5DL_2DDA903A3.1	TaPIP2-4	0	0	0	0	0	0
	Traes_5AS_97D77CE1A.1	TaPIP2-4C1	1.92	0.03	3.55	0.24	0.52	0.09
	Traes_5DL_8410302DB.1	TaPIP2-6	113.56	10.74	76.17	0.1	3.14	0.34
	Traes_5DS_643ED07F6.2	TaPIP2-7	1.04	0	2.24	0.14	0.48	0.21
	Traes_2BL_DE8AF64BB.1	TaPIP2-9	44.33	15.05	21.49	2.3	28.63	6.29
	Traes_5BL_CC5BEE88D.1	TaPIP2-10	15.45	1.9	9.02	0.36	1.54	0.23
	Traes_7DS_F08076608.1	TaPIP2-12	3.54	0.86	2.58	0.32	0.21	0.02
	Traes_2AL_66220D19D.1	TaPIP2-13	28.38	1.56	47.02	0.12	11.87	0.42
	Traes_4AL_4628E2B0C.6	TaPIP2-14	6.17	0.15	4.6	0.29	1.37	0.19
	Traes_4AL_5BA6F70F8.1	TaPIP2-15	0.01	0.01	0	0	0	0
	Traes_4DL_FE55437A7.1	TaPIP2-16	0.01	0.01	0	0	0	0
	Traes_7BS_0D61C46FB.1	TaPIP2-19	3.63	0.83	0.55	0.1	0.07	0.07
	Traes_6DL_247700A2D.2	TaPIP2-20	13.37	1.16	16.84	1.77	35.48	0.7
	Traes_6BL_742F10EF3.1	TaPIP2-22	2.22	0.01	3.71	0.31	3.66	0.05
	Traes_6AS_D9FD6E723.1	TaPIP2-23	2.96	0.08	1.31	0.07	9.05	0.47
	Traes_2DL_039832D76.1	TaPIP2-24	57.64	4.57	81.92	3.23	75.94	3.1
	Traes_5DL_59FAA9D82.1	TaPIP2-25	0	0	0	0	0	0
	Traes_5BL_AFCE57505.2	TaPIP2-27	0	0	0	0	0	0
	Traes_5BL_5785D6C3F.1	TaPIP2-28	0	0	0	0	0.07	0.07

## Sheet: SIP
	Table S13. Analysis of AQP gene expression in wheat seedlings responding to osmotic stress (FPKM)
	seq_id	Gene	Control		Drought 1hr		Drought 6hr
			Means	Error	Means	Error	Means	Error
	Traes_4DS_C599894D3.1	TaSIP1-1C2	30.22	1.62	24.46	1.27	37.03	2.69
	Traes_4AS_CD1F11B9C.1	TaSIP2-1	6.77	1.14	5	0.09	3.39	0.62
	Traes_4BL_C3F41C738.1	TaSIP2-2	6.05	0.81	6.21	0.68	4.2	0.2

## Sheet: TIP
	Table S13. Analysis of AQP gene expression in wheat seedlings responding to osmotic stress (FPKM)
	seq_id	Gene	Control		Drought 1hr		Drought 6hr
			Means	Error	Means	Error	Means	Error
	Traes_4BL_F2CBFEC51.1	TaTIP1-1	6.49	2.07	4.34	1.4	4.1	0.11
	Traes_4DL_A379ABAE9.1	TaTIP1-2	100.96	0.18	192.57	3.02	293.63	17.16
	TRAES3BF108600020CFD_c1	TaTIP1-4	239.13	2.63	482.92	11.57	634.08	22.57
	Traes_6DL_3FDD299D1.1	TaTIP2-1	0.03	0	0.05	0	0.04	0.01
	Traes_6AL_16FFD5197.2	TaTIP2-2	0.07	0.01	0.01	0.01	0.02	0.02
	Traes_7AL_CEA9B770B.2	TaTIP2-3	134.05	2.5	163.83	5.48	415.91	36.4
	Traes_7DL_AD746EA0B.2	TaTIP2-4	47.68	5.52	49.33	1.32	150.97	15.06
	Traes_2BL_628A67981.1	TaTIP2-5	0.01	0.01	0	0	0	0
	Traes_2DL_D6501DA49.1	TaTIP2-6	0.03	0.03	0	0	0	0
	Traes_7BL_311DDF828.1	TaTIP2-7	45.13	13.36	19.92	1.41	73.55	11.52
	Traes_1DL_83EEAD619.1	TaTIP3-1	0	0	0	0	0	0
	Traes_1DL_83EEAD619.1	TaTIP3-2	0	0	0	0	0	0
	Traes_2AL_DAEED43DF.1	TaTIP3-3	0.07	0.04	0.15	0.02	0.68	0.06
	Traes_2BL_6793BABC7.1	TaTIP3-4	0.04	0.01	0.12	0.03	3.03	0.11
	Traes_2DL_C88D1A741.1	TaTIP3-5	0	0	0	0	0.74	0.04
	Traes_1AL_4F0745006.1	TaTIP3-6	0.02	0.02	0.04	0.01	0.3	0.09
	Traes_3B_4780C974B.1	TaTIP4-1	0.39	0.04	1.02	0.05	1.36	0.15
	Traes_5AL_85763B6EB.2	TaTIP4-1C1	17.7	2.08	4.3	0.06	6.74	1.04
	Traes_3AS_862DFF42F.1	TaTIP4-2	0.05	0	0	0	0.04	0.04
	TRAES3BF186900010CFD_c1	TaTIP4-3	0.02	0.02	0	0	0	0
	Traes_4DL_BB4D6F40A.1	TaTIP4-4	63.89	1.75	45.46	1.41	178.58	3.95
	Traes_4BL_DB01D1CC1.1	TaTIP4-5	25.88	3.69	17.47	0.01	85.59	5.02
	Traes_2AL_43496C3C5.2	TaTIP5-1	0	0	0	0	0.02	0.02
	Traes_2DL_09CB3E4B8.1	TaTIP5-2	0	0	0	0	0	0
	Traes_6BL_5068A26B6.1	TaAQP5	0.08	0.08	0	0	0	0
