# Supplementary material for: Genome-Wide Identification and Transcriptional Regulation of Aquaporin Genes in Bread Wheat (Triticum aestivum L.) under Water Stress
Source: Genes (Basel). 2018 Oct 15;9(10):497. doi: 10.3390/genes9100497 (PMC6210132; doi:10.3390/genes9100497)
Supplement: Supplementary file 1 [file genes-09-00497-s001.zip › Supplementary files/Table S2.xlsx]

## Sheet: Sheet1
	Table S2: Primers used in this study.
	Primer name		Sequence 5' -> 3'
	Ta-a-Tubulin	Fw	ACCGCCAGCTCTTCCACCCT
		Rv	TCACTGGGGCATAGGAA
	TaLEA	Fw	GACCAGACCGCCAGCACC
		Rv	GCTGGAGGACGCTGCCG
	TaPIP1-1	Fw	GTAGTGGATCTTCTGGGTGGG
		Rv	GAAGCTCGTTATTCCCGATCAGC
	TaPIP1-3C1	Fw	ACGACCACTGGATCTTCTGGGT
		Rv	CCCGTCCATGGTCGGCAGACT
	TaPIP1-5	Fw	CAGTGGGCAGCAGCGATG
		Rv	GGCTCCTTGTAGTCCTTGTCCTC
	TaPIP1-6	Fw	CGCTCCGAGTACTTGTTCGC
		Rv	CAGCGAAAGTGAAGTGTCCTTG
	TaAQP7	Fw	ACAGGACAAAGGTGTGGGAT
		Rv	GACCAGACCGCCAGCACC
	TaPIP2-2C1	Fw	GTGCCCATCCAGAGAGAAATCG
		Rv	TGGAGGCCAACCACGTACTC
	TaPIP2-7	Fw	ATTTATTGACTGCTACCCTGAACC
		Rv	GGCCGGACTGAAGTGTAGAT
	TaPIP2-24	Fw	CTAGATCGGCCGACTGCAGT
		Rv	GCAACTTCTAGGTCCTTCCGTACC
	TaTIP1-2	Fw	CCTCGTCAGCTGGGAGTGG
		Rv	TGACGAGACGCGATCGATCA
	TaTIP2-4	Fw	TGGTACGTATCCTCAGCCCATG
		Rv	GTGGCCTGAGAAAGGAAACAG
	TaPIP3-4	Fw	AGGAGAAAGTCAGCATCTTGGACC
		Rv	TGCCTATGAACTCCGACAGCAC
	TaPIP4-1	Fw	CCAGGGATCGATCGAAGATGC
		Rv	GCTGCGACTGCTTGTCCT
	TaNIP4-2	Fw	TCTGAGTGTGATGGAGTCGGCGGCT
		Rv	CCATGGTGGAACAGCGTCGGAAGCT
