# Supplementary material for: Genome-Wide Identification and Transcriptional Regulation of Aquaporin Genes in Bread Wheat (Triticum aestivum L.) under Water Stress
Source: Genes (Basel). 2018 Oct 15;9(10):497. doi: 10.3390/genes9100497 (PMC6210132; doi:10.3390/genes9100497)
Supplement: Supplementary file 1 [file genes-09-00497-s001.zip › Supplementary files/Table S3.xlsx]

## Sheet: Sheet1
		Table S3. Characterization of genes identified in this study. Table includes gene name, locus name, chromosome position (CHR), length protein (NAA), molecular weight (NW in kDa), isoelectric point (IP), prediction of transmembrane domains (NTM) and subcellular localization (SCL), and identification of residues in the NPA motif and Ar/R selectivity filter in wheat AQPs proteins
		Gene name	Subfamily	Locus name	CHR	NAA	MW	IP	NTM	SCL	NPA motif		Ar/R selectivity filter
											M1	M2	H2	H5	LE1	LE2
	1	TaAQP1	PIP1	TRIAE_CS42_2BL_TGACv1_129793_AA0396220	2B	289	30.8	9	6	Plas	NPA	NPA	F	H	T	R
	2	TaAQP2	PIP2	TRIAE_CS42_2AL_TGACv1_094481_AA0298560	2A	290	30.4	7.7	6	Plas	NPA	NPA	F	H	T	R
	3	TaAQP3	PIP2	TRIAE_CS42_2DL_TGACv1_159122_AA0532960	2D	290	30.4	8.3	6	Plas	NPA	NPA	F	H	T	R
	4	TaAQP4	PIP2	TRIAE_CS42_2BS_TGACv1_147181_AA0479140	2B	274	29	9.1	6	Plas	NPA	NPA	F	H	T	R
	5	TaAQP5	TIP2	TRIAE_CS42_6BL_TGACv1_499349_AA1578900	6B	249	25.3	5.6	6	Vacu	NPA	NPA	H	I	G	R
	6	TaAQP6	TIP1	TRIAE_CS42_3AL_TGACv1_194956_AA0642680	3A	252	25.5	5.4	7	Vacu	NPA	NPA	H	I	A	V
	7	TaAQP7	PIP2	TRIAE_CS42_6AL_TGACv1_470863_AA1497090	6A	286	30	8.3	6	Plas	NPA	NPA	F	H	T	R
	8	TaNIP1-1	NIP1	TRIAE_CS42_5DL_TGACv1_437064_AA1464870	5D	288	30.1	6.5	5	Plas	NPA	NPA	W	V	A	R
	9	TaNIP1-10	NIP1	TRIAE_CS42_7AL_TGACv1_559325_AA1799130	7A	279	29.9	7	6	Plas	NPA	NPA	W	A	A	R
	10	TaNIP1-11	NIP1	TRIAE_CS42_3DS_TGACv1_272540_AA0922090	3D	186	19.3	9.6	4	Chlo	NPA	NPA	-	V	A	R
	11	TaNIP1-1C1	NIP1	TRIAE_CS42_7DS_TGACv1_625903_AA2065970	7D	278	29.6	9.4	6	Plas	NPA	NPA	W	V	A	R
	12	TaNIP1-1C2	NIP1	TRIAE_CS42_7AL_TGACv1_556014_AA1752680	7A	278	29.4	9.4	6	Plas	NPA	NPA	W	V	A	R
	13	TaNIP1-2	NIP1	TRIAE_CS42_5BL_TGACv1_405947_AA1338010	5B	288	29.9	6.6	6	Plas	NPA	NPA	W	V	A	R
	14	TaNIP1-3	NIP1	TRIAE_CS42_5AL_TGACv1_374851_AA1210190	5A	289	30.1	6.2	5	Plas	NPA	NPA	W	V	A	R
	15	TaNIP1-4	NIP1	TRIAE_CS42_7AL_TGACv1_556296_AA1760210	7A	290	30.3	7.7	5	Plas	NPA	NPA	W	V	A	R
	16	TaNIP1-5	NIP1	TRIAE_CS42_7BL_TGACv1_580298_AA1913210	7B	291	30.4	7.7	5	Plas	NPA	NPA	W	V	A	R
	17	TaNIP1-6	NIP1	TRIAE_CS42_7DL_TGACv1_602639_AA1963520	7D	291	30.5	7.7	5	Plas	NPA	NPA	W	V	A	R
	18	TaNIP1-7	NIP1	TRIAE_CS42_7BS_TGACv1_593175_AA1949080	7B	278	29.5	9.4	6	Plas	NPA	NPA	W	V	A	R
	19	TaNIP1-8	NIP1	TRIAE_CS42_3B_TGACv1_223131_AA0776870	3B	268	28	6.9	6	Plas	NPA	NSA	G	V	A	R
	20	TaNIP2-1	NIP2	TRIAE_CS42_7AS_TGACv1_570200_AA1832090	7A	300	32.2	7.1	6	E.R.	NPA	NPA	G	S	G	R
	21	TaNIP2-1C1	NIP2	TRIAE_CS42_6AL_TGACv1_470993_AA1500400	6A	295	31.6	6.8	6	Plas	NPA	NPA	G	S	G	R
	22	TaNIP2-1C2	NIP2	TRIAE_CS42_6BL_TGACv1_499547_AA1585580	6B	295	31.7	6.8	6	Plas	NPA	NPA	G	S	G	R
	23	TaNIP2-2	NIP2	TRIAE_CS42_7DS_TGACv1_621532_AA2018550	7D	300	32.3	7.1	6	E.R.	NPA	NPA	G	S	G	R
	24	TaNIP2-3	NIP2	TRIAE_CS42_7BS_TGACv1_592880_AA1945610	7B	300	32.3	7.1	6	E.R.	NPA	NPA	G	S	G	R
	25	TaNIP2-4	NIP2	TRIAE_CS42_6DL_TGACv1_528106_AA1711620	6D	295	31.7	6.8	6	Plas	NPA	NPA	G	S	G	R
	26	TaNIP3-1	NIP3	TRIAE_CS42_U_TGACv1_642769_AA2123050	U	299	31	9.2	6	Plas	NPS	NPV	A	I	G	R
	27	TaNIP3-2	NIP3	TRIAE_CS42_1BL_TGACv1_030906_AA0103510	1B	298	31	9.3	6	Plas	NPS	NPA	A	I	G	R
	28	TaNIP3-3	NIP3	TRIAE_CS42_7BL_TGACv1_578311_AA1892840	7B	277	28.4	9.4	6	Vacu	NPA	NPA	A	A	A	R
	29	TaNIP3-4	NIP3	TRIAE_CS42_7AL_TGACv1_558627_AA1794770	7A	279	28.6	9.2	6	Vacu	NPA	NPA	A	A	A	R
	30	TaNIP3-5	NIP3	TRIAE_CS42_3B_TGACv1_221772_AA0749590	3B	325	33.7	8.9	6	Plas	NPA	NPA	V	I	A	R
	31	TaNIP3-6	NIP3	TRIAE_CS42_5AL_TGACv1_377818_AA1249650	5A	259	27.1	7.2	6	Plas	NPA	NPA	V	I	A	R
	32	TaNIP3-7	NIP3	TRIAE_CS42_4DL_TGACv1_342852_AA1123790	4D	259	27.2	9	6	Plas	NPA	NPA	V	I	A	R
	33	TaNIP3-8	NIP3	TRIAE_CS42_1AL_TGACv1_000461_AA0012610	1A	300	31.1	9.2	6	Plas	NPS	NPV	A	I	G	R
	34	TaNIP4-1	NIP4	TRIAE_CS42_3DS_TGACv1_272218_AA0917080	3D	288	30	9.4	6	Plas	NPA	NPA	V	G	G	R
	35	TaNIP4-1C1	NIP4	TRIAE_CS42_3AS_TGACv1_211831_AA0694780	3A	288	29.9	9.4	6	Plas	NPA	NPA	V	G	G	R
	36	TaNIP4-2	NIP4	TRIAE_CS42_3B_TGACv1_221086_AA0729940	3B	288	29.9	9.2	6	Plas	NPA	NPA	V	G	G	R
	37	TaPIP1-1	PIP1	TRIAE_CS42_U_TGACv1_643826_AA2135330	U	304	32.3	8.5	5	Plas	NPA	NPA	F	H	T	R
	38	TaPIP1-10	PIP1	TRIAE_CS42_6BL_TGACv1_499732_AA1590240	6B	333	35.4	9.1	6	Chlo	NPA	NPA	F	H	T	R
	39	TaPIP1-11	PIP1	TRIAE_CS42_6AL_TGACv1_471030_AA1501320	6A	292	31	8.3	6	Plas	NPA	NPA	F	H	T	R
	40	TaPIP1-12	PIP1	TRIAE_CS42_5BL_TGACv1_404267_AA1292990	5B	216	22.5	9.5	5	Chlo	NPA	NPA	F	H	T	R
	41	TaPIP1-1C1	PIP1	TRIAE_CS42_6BL_TGACv1_499732_AA1590270	6B	292	30.9	8.3	6	Plas	NPA	NPA	F	H	T	R
	42	TaPIP1-2	PIP1	TRIAE_CS42_2BL_TGACv1_132010_AA0434470	2B	214	22.4	9.7	5	Chlo	NPA	NPA	F	H	T	R
	43	TaPIP1-3	PIP1	TRIAE_CS42_U_TGACv1_641354_AA2092870	U	264	28.5	8.9	5	Plas	NPA	NPA	F	H	T	R
	44	TaPIP1-3C1	PIP1	TRIAE_CS42_6AL_TGACv1_471030_AA1501310	6A	341	36.1	8.8	6	Chlo	NPA	NPA	F	H	T	R
	45	TaPIP1-4	PIP1	TRIAE_CS42_6DL_TGACv1_527605_AA1706270	6D	290	30.9	9	6	Plas	NPA	NPA	F	H	T	R
	46	TaPIP1-5	PIP1	TRIAE_CS42_2DL_TGACv1_158239_AA0513270	2D	346	36.9	8.9	6	Plas	NPA	NPA	F	H	T	R
	47	TaPIP1-6	PIP1	TRIAE_CS42_2AL_TGACv1_096603_AA0320150	2A	288	30.7	9	6	Plas	NPA	NPA	F	H	T	R
	48	TaPIP1-7	PIP1	TRIAE_CS42_6AL_TGACv1_472333_AA1520990	6A	438	47.2	9.6	5	Mito	NPA	NPA	F	H	T	R
	49	TaPIP1-8	PIP1	TRIAE_CS42_6DL_TGACv1_527675_AA1707210	6D	292	30.9	8.3	6	Plas	NPA	NPA	F	H	T	R
	50	TaPIP1-9	PIP1	TRIAE_CS42_5DL_TGACv1_433502_AA1414930	5D	216	22.5	9.5	5	Chlo	NPA	NPA	F	H	T	R
	51	TaPIP2-1	PIP2	TRIAE_CS42_7AS_TGACv1_569110_AA1807380	7A	304	31.1	7.8	6	Vacu	NPA	NPA	F	H	T	R
	52	TaPIP2-10	PIP2	TRIAE_CS42_5BL_TGACv1_405237_AA1323010	5B	291	30.2	9	6	Plas	NPA	NPA	F	H	T	R
	53	TaPIP2-11	PIP2	TRIAE_CS42_5AL_TGACv1_375087_AA1215830	5A	357	38	9.6	6	Pero	NPA	NPA	F	H	T	R
	54	TaPIP2-12	PIP2	TRIAE_CS42_7DS_TGACv1_622843_AA2046220	7D	304	32.2	8.4	7	Vacu	NPA	NPA	F	H	T	R
	55	TaPIP2-13	PIP2	TRIAE_CS42_2AL_TGACv1_094704_AA0301770	2A	290	30.4	7.7	6	Plas	NPA	NPA	F	H	T	R
	56	TaPIP2-14	PIP2	TRIAE_CS42_4AL_TGACv1_289950_AA0979350	4A	304	31.8	7.8	6	Plas	NPA	NPA	F	H	T	R
	57	TaPIP2-15	PIP2	TRIAE_CS42_4AL_TGACv1_289433_AA0971100	4A	291	30.6	8.3	6	Plas	NPA	NPA	F	H	T	R
	58	TaPIP2-16	PIP2	TRIAE_CS42_4DL_TGACv1_342845_AA1123600	4D	292	30.3	8.3	6	Plas	NPA	NPA	F	H	T	R
	59	TaPIP2-17	PIP2	TRIAE_CS42_7BS_TGACv1_594198_AA1956600	7B	291	30.5	8.6	6	Plas	NPA	NPA	F	H	T	R
	60	TaPIP2-18	PIP2	TRIAE_CS42_7BS_TGACv1_594602_AA1957960	7B	284	29.8	9.7	7	Plas	NPA	NPA	F	H	T	R
	61	TaPIP2-19	PIP2	TRIAE_CS42_7BS_TGACv1_592565_AA1940460	7B	304	32.2	7.8	7	Plas	NPA	NPA	F	H	T	R
	62	TaPIP2-2	PIP2	TRIAE_CS42_5DL_TGACv1_432926_AA1394590	5D	289	30.1	8.7	6	Plas	NPA	NPA	F	H	T	R
	63	TaPIP2-20	PIP2	TRIAE_CS42_6DL_TGACv1_527718_AA1707890	6D	194	20.5	9.5	5	Plas	NPA	NPA	F	H	T	R
	64	TaPIP2-21	PIP2	TRIAE_CS42_7BS_TGACv1_592111_AA1930830	7B	291	30.4	8.3	6	Plas	NPA	NPA	F	H	T	R
	65	TaPIP2-22	PIP2	TRIAE_CS42_6BL_TGACv1_500457_AA1604950	6B	286	30.3	7.7	4	Plas	NPA	NPA	F	H	T	R
	66	TaPIP2-23	PIP2	TRIAE_CS42_6AS_TGACv1_487658_AA1572190	6A	295	30.9	9.1	6	Plas	NPA	NPA	F	H	T	R
	67	TaPIP2-24	PIP2	TRIAE_CS42_2DL_TGACv1_160079_AA0546470	2D	290	30.4	7.7	6	Plas	NPA	NPA	F	H	T	R
	68	TaPIP2-25	PIP2	TRIAE_CS42_5DL_TGACv1_438566_AA1468510	5D	284	29.8	9.6	7	Plas	NPA	NPA	F	H	T	R
	69	TaPIP2-26	PIP2	TRIAE_CS42_5AL_TGACv1_375829_AA1227680	5A	292	30.3	8.6	6	Plas	NPA	NPA	F	H	T	R
	70	TaPIP2-27	PIP2	TRIAE_CS42_5BL_TGACv1_404531_AA1303150	5B	291	30.5	7.1	6	Plas	NPA	NPA	F	H	T	R
	71	TaPIP2-28	PIP2	TRIAE_CS42_5BL_TGACv1_404531_AA1303170	5B	302	31.7	8.6	6	Vacu	NPA	NPA	F	H	T	R
	72	TaPIP2-2C1	PIP2	TRIAE_CS42_2BS_TGACv1_146112_AA0455440	2B	290	30.3	8.3	6	Plas	NPA	NPA	F	H	T	R
	73	TaPIP2-2C3	PIP2	TRIAE_CS42_2DS_TGACv1_177225_AA0569470	2D	290	30.4	8.3	6	Plas	NPA	NPA	F	H	T	R
	74	TaPIP2-3	PIP2	TRIAE_CS42_5BL_TGACv1_404897_AA1314400	5B	282	29.6	9.6	7	Plas	NPA	NPA	F	H	T	R
	75	TaPIP2-3C1	PIP2	TRIAE_CS42_2AS_TGACv1_112094_AA0330100	2A	290	30.3	8.3	6	Plas	NPA	NPA	F	H	T	R
	76	TaPIP2-4	PIP2	TRIAE_CS42_5DL_TGACv1_434626_AA1439010	5D	291	30.5	8.3	6	Plas	NPA	NPA	F	H	T	R
	77	TaPIP2-4C1	PIP2	TRIAE_CS42_5AS_TGACv1_394534_AA1280860	5A	286	29.7	7.7	7	Plas	NPA	NPA	F	H	T	R
	78	TaPIP2-5	PIP2	TRIAE_CS42_6BS_TGACv1_514389_AA1659120	6B	295	30.9	9.1	5	Plas	NPA	NPA	F	H	T	R
	79	TaPIP2-6	PIP2	TRIAE_CS42_5DL_TGACv1_436067_AA1457610	5D	291	30.2	8.9	6	Plas	NPA	NPA	F	H	T	R
	80	TaPIP2-7	PIP2	TRIAE_CS42_5DS_TGACv1_456816_AA1478520	5D	286	29.6	7.7	6	Plas	NPA	NPA	F	H	T	R
	81	TaPIP2-8	PIP2	TRIAE_CS42_4BS_TGACv1_328956_AA1096120	4B	291	30.6	7.6	5	Plas	NPA	NPA	F	H	T	R
	82	TaPIP2-9	PIP2	TRIAE_CS42_2BL_TGACv1_132032_AA0434680	2B	295	30.9	7.7	6	Plas	NPA	NPA	F	H	T	R
	83	TaSIP1-1C2	SIP1	TRIAE_CS42_4DS_TGACv1_362389_AA1179390	4D	244	25.5	8.7	6	Vacu	NPT	NPA	V	V	P	N
	84	TaSIP2-1	SIP2	TRIAE_CS42_4AS_TGACv1_306509_AA1009410	4A	253	27	9.8	5	Chlo	NPL	NPA	V	H	G	S
	85	TaSIP2-2	SIP2	TRIAE_CS42_4BL_TGACv1_321302_AA1058640	4B	298	31.9	9.6	5	Plas	NPL	NPA	V	H	G	S
	86	TaSIP2-3	SIP2	TRIAE_CS42_4DL_TGACv1_343299_AA1132890	4D	249	26.7	9.8	6	Chlo	NPL	NPA	V	H	G	S
	87	TaTIP1-1	TIP1	TRIAE_CS42_4BL_TGACv1_320729_AA1047310	4B	250	25.8	6	6	Vacu	NPA	NPA	H	I	A	V
	88	TaTIP1-2	TIP1	TRIAE_CS42_4DL_TGACv1_343012_AA1127510	4D	250	25.7	6	6	Vacu	NPA	NPA	H	I	A	V
	89	TaTIP1-3	TIP1	TRIAE_CS42_4AL_TGACv1_293142_AA1000280	4A	216	22.4	6	6	Vacu	NPA	NPA	H	I	A	V
	90	TaTIP1-4	TIP1	TRIAE_CS42_3B_TGACv1_223764_AA0786830	3B	252	25.5	5.4	7	Vacu	NPA	NPA	H	I	A	V
	91	TaTIP1-5	TIP1	TRIAE_CS42_3DL_TGACv1_250216_AA0864470	3D	252	25.5	5.4	7	Vacu	NPA	NPA	H	I	A	V
	92	TaTIP2-1	TIP2	TRIAE_CS42_6DL_TGACv1_528296_AA1713120	6D	249	25.2	5.6	6	Vacu	NPA	NPA	H	I	G	R
	93	TaTIP2-2	TIP2	TRIAE_CS42_6AL_TGACv1_472704_AA1525120	6A	249	25.2	5.6	6	Vacu	NPA	NPA	H	I	G	R
	94	TaTIP2-3	TIP2	TRIAE_CS42_7AL_TGACv1_557529_AA1782600	7A	248	25.2	5.3	6	Vacu	NPA	NPA	H	I	G	R
	95	TaTIP2-4	TIP2	TRIAE_CS42_7DL_TGACv1_603883_AA1990650	7D	279	28.8	6	6	Vacu	NPA	NPA	H	I	G	R
	96	TaTIP2-5	TIP2	TRIAE_CS42_2BL_TGACv1_132407_AA0437410	2B	248	25.1	5.8	6	Vacu	NPA	NPA	H	I	G	R
	97	TaTIP2-6	TIP2	TRIAE_CS42_2DL_TGACv1_159967_AA0545030	2D	250	25.4	5.9	6	Vacu	NPA	NPA	H	I	G	R
	98	TaTIP2-7	TIP2	TRIAE_CS42_7BL_TGACv1_577301_AA1871590	7B	248	25.2	5.3	6	Vacu	NPA	NPA	H	I	G	R
	99	TaTIP3-1	TIP3	TRIAE_CS42_1BL_TGACv1_031522_AA0115530	1B	263	27.6	8.1	6	Mito	NPA	NPA	H	I	A	R
	100	TaTIP3-2	TIP3	TRIAE_CS42_1DL_TGACv1_061679_AA0201520	1D	263	27.6	8.1	6	Mito	NPA	NPA	H	I	A	R
	101	TaTIP3-3	TIP3	TRIAE_CS42_2AL_TGACv1_093643_AA0284330	2A	265	27.5	9.1	7	Chlo	NPA	NPA	H	I	A	R
	102	TaTIP3-4	TIP3	TRIAE_CS42_2BL_TGACv1_129366_AA0380560	2B	265	27.5	7.1	6	Chlo	NPA	NPA	H	I	A	R
	103	TaTIP3-5	TIP3	TRIAE_CS42_2DL_TGACv1_158990_AA0530110	2D	265	27.6	9.1	7	Chlo	NPA	NPA	H	I	A	R
	104	TaTIP3-6	TIP3	TRIAE_CS42_1AL_TGACv1_002511_AA0042590	1A	263	27.6	8.1	6	Mito	NPA	NPA	H	I	A	R
	105	TaTIP4-1	TIP4	TRIAE_CS42_3B_TGACv1_225118_AA0805190	3B	248	24.9	7.1	6	Plas	NPA	NPA	H	T	A	R
	106	TaTIP4-1C1	TIP4	TRIAE_CS42_5AL_TGACv1_374126_AA1191010	5A	256	26.4	5.9	6	Vacu	NPA	NPA	Q	T	A	R
	107	TaTIP4-2	TIP4	TRIAE_CS42_3AS_TGACv1_211480_AA0690620	3A	248	24.9	7.1	6	Plas	NPA	NPA	H	T	I	R
	108	TaTIP4-3	TIP4	TRIAE_CS42_3B_TGACv1_229567_AA0828900	3B	251	25.3	6.7	6	Vacu	NPA	NPA	H	V	A	R
	109	TaTIP4-4	TIP4	TRIAE_CS42_4DL_TGACv1_342469_AA1114340	4D	255	26.3	5.9	6	Vacu	NPA	NPA	Q	T	A	R
	110	TaTIP4-5	TIP4	TRIAE_CS42_4BL_TGACv1_320425_AA1038680	4B	255	26.4	6.1	6	Vacu	NPA	NPA	Q	T	A	R
	111	TaTIP4-6	TIP4	TRIAE_CS42_3DS_TGACv1_272273_AA0918260	3D	248	24.9	7.1	6	Vacu	NPA	NPA	H	T	A	R
	112	TaTIP5-1	TIP5	TRIAE_CS42_2AL_TGACv1_095360_AA0309940	2A	262	26.9	7	7	Chlo	NPA	NPA	Q	V	A	R
	113	TaTIP5-2	TIP5	TRIAE_CS42_2DL_TGACv1_159967_AA0545020	2D	262	26.9	6.7	6	Chlo	NPA	NPA	Q	V	A	R
		U: unknown; Plas: plasma membrane, Chlo: chloroplast, Vac: vacuole, Pero: peroxisome, E.R: endoplasmic reticulum, Mito: mitochondria; NPA: asparagine, proline and alanine; Ar/R: aromatic/arginine
