# Supplementary material for: Genome-Wide Identification and Transcriptional Regulation of Aquaporin Genes in Bread Wheat (Triticum aestivum L.) under Water Stress
Source: Genes (Basel). 2018 Oct 15;9(10):497. doi: 10.3390/genes9100497 (PMC6210132; doi:10.3390/genes9100497)
Supplement: Supplementary file 1 [file genes-09-00497-s001.zip › Supplementary files/Table S4.xlsx]

## Sheet: Sheet1
	Table S4. Number of proteins in each family and subfamily of aquaporins in diferent species
	Family/Sub-family	Wheat	%	Arabidopsis	%	Rice	%	Barley	%
	TIP	29	25,66	10	27,7	10	30,3	11	27,5
	TIP1	6		3		2		2
	TIP2	8		3		2		3
	TIP3	6		2		2		2
	TIP4	7		1		3		3
	TIP5	2		1		1		1
	PIP	52	46,01	13	36,1	11	33,3	19	47,5
	PIP1	16		5		3		5
	PIP2	36		8		8		14
	SIP	4	3,54	3	8,33	2	6,06	2	5
	SIP1	1		2		1		1
	SIP2	3		1		1		1
	NIP	28	24,77	10	27,77	10	30,3	8	20
	NIP1	11		2		4		2
	NIP2	6		1		2		3
	NIP3	8		1		3		2
	NIP4	3		1		1		1
	XIP	0	0	0	0	0	0	0	0
	TOTAL	113	100	36	100	33	100	40	100
