# Supplementary material for: Genome-Wide Identification and Transcriptional Regulation of Aquaporin Genes in Bread Wheat (Triticum aestivum L.) under Water Stress
Source: Genes (Basel). 2018 Oct 15;9(10):497. doi: 10.3390/genes9100497 (PMC6210132; doi:10.3390/genes9100497)
Supplement: Supplementary file 1 [file genes-09-00497-s001.zip › Supplementary files/Table S5.xlsx]

## Sheet: Sheet1
	Table S5: Accession codes of AQP genes used in the phylogenetic tree.
	O. sativa		A. thaliana		P. trichocarpa
	Gene name	Gene ID	Gene name	Gene ID	Gene name	Gene ID
1	OsPIP1-1	BAD28398	AtPIP1-1	CAB71073	PoptrXIP1-1	POPTR_0009s13090
2	OsPIP1-2	AK098849	AtPIP1-2	AAC28529	PoptrXIP1-2	POPTR_0009s13105
3	OsPIP1-3	BAD22920	AtPIP1-3	AAF81320	PoptrXIP2-1	POPTR_0009s13110
4	OsPIP2-1	BAC15868	AtPIP1-4	AAF02782	PoptrXIP3-1	POPTR_0009s13080
5	OsPIP2-2	BAD23735	AtPIP1-5	CAA20461	PoptrXIP3-2	POPTR_0009s13070
6	OsPIP2-3	CAD41442	AtPIP2-1	CAB67649	PoptrXIP3-3	POPTR_0004s17430
7	OsPIP2-4	BAC16113	AtPIP2-2	AAD18142	PoptrXIP3-1b	POPTR_0009s13100
8	OsPIP2-5	BAC16116	AtPIP2-3	AAD18141	PoptrPIP1-1	POPTR_0010s19930
9	OsPIP2-6	CAE05002	AtPIP2-4	BAB09839	PoptrPIP1-2	POPTR_0008s06580
10	OsPIP2-7	BAD46581	AtPIP2-5	CAB41102	PoptrPIP1-3	POPTR_0003s12870
11	OsPIP2-8	AAP44741	AtPIP2-6	AAC79629	PoptrPIP1-4	POPTR_0006s09920
12	OsTIP1-1	AAK98737	AtPIP2-7	CAA17774	PoptrPIP1-5	POPTR_0016s12070
13	OsTIP1-2	BAB63833	AtPIP2-8	AAC64216	PoptrPIP2-1	POPTR_0009s13890
14	OsTIP2-1	BAD25765	AtTIP1-1	AAD31569	PoptrPIP2-2	POPTR_0004s18240
15	OsTIP2-2	BAD61899	AtTIP1-2	BAB01832	PoptrPIP2-3	POPTR_0010s22950
16	OsTIP3-1	AAG13544	AtTIP1-3	AAC62778	PoptrPIP2-4	POPTR_0008s03950
17	OsTIP3-2	CAE05657	AtTIP2-1	BAB01264	PoptrPIP2-5	POPTR_0006s12980
18	OsTIP4-1	AAS98488	AtTIP2-2	CAB10515	PoptrPIP2-6	POPTR_0006s13000
19	OsTIP4-2	BAA92993	AtTIP2-3	BAB09071	PoptrPIP2-7	POPTR_0016s09090
20	OsTIP4-3	BAA92991	AtTIP3-1	AAG52132	PoptrPIP2-8	POPTR_0009s01940
21	OsTIP5-1	AK070602	AtTIP3-2	AAF97261	PoptrPIP2-9	POPTR_0005s11110
22	OsNIP1-1	BAD27715	AtTIP4-1	AAC42249	PoptrPIP2-10	POPTR_0005s11100
23	OsNIP1-2	BAD73177	AtTIP5-1	CAB51216	PoptrTIP1-1	POPTR_0001s24200
24	OsNIP1-3	AAV44140	AtNIP1-1	CAA16760	PoptrTIP1-2	POPTR_0009s03230
25	OsNIP1-4	BAD53665	AtNIP1-2	CAA16748	PoptrTIP1-3	POPTR_0010s21700
26	OsNIP2-1	BAD16128	AtNIP2-1	AAC26712	PoptrTIP1-4	POPTR_0008s05050
27	OsNIP2-2	BAD37471	AtNIP3-1	AAG50717	PoptrTIP1-5	POPTR_0016s10780
28	OsNIP3-1	AAG13499	AtNIP4-1	BAB10360	PoptrTIP1-6	POPTR_0006s12350
29	OsNIP3-2	BAC99758	AtNIP4-2	BAB10361	PoptrTIP1-7	POPTR_0009s01070
30	OsNIP3-3	BAC65382	AtNIP5-1	CAB39791	PoptrTIP1-8	POPTR_0004s22600
31	OsNIP4-1	BAB61180	AtNIP6-1	AAF14664	PoptrTIP2-1	POPTR_0001s18730
32	OsSIP1-1	BAB32914	AtNIP7-1	AAF30303	PoptrTIP2-2	POPTR_0003s04930
33	OsSIP2-1	AK071190	AtSIP1-1	AAF26804	PoptrTIP2-3	POPTR_0003s07550
34			AtSIP1-2	BAB09487	PoptrTIP2-4	POPTR_0001s15700
35			AtSIP2-1	CAB72165	PoptrTIP3-1	POPTR_0018s14910
36					PoptrTIP3-2	POPTR_0017s03540
37					PoptrTIP4-1	POPTR_0006s25620
38					PoptrTIP5-1	POPTR_0003s10800
39					PoptrTIP5-2	POPTR_0001s00690
40					PoptrNIP1-1	POPTR_0004s06160
41					PoptrNIP1-2	POPTR_0011s06770
42					PoptrNIP1-3	POPTR_0010s12330
43					PoptrNIP1-4	POPTR_0017s03060
44					PoptrNIP1-5	POPTR_0002s09740
45					PoptrNIP2-1	POPTR_0017s11960
46					PoptrNIP3-1	POPTR_0003s17930
47					PoptrNIP3-2	POPTR_0001s14850
48					PoptrNIP3-3	POPTR_0001s45920
49					PoptrNIP3-4	POPTR_0011s14990
50					PoptrNIP3-5	POPTR_0008s20750
51					PoptrSIP1-1	POPTR_0013s05030
52					PoptrSIP1-2	POPTR_0019s04640
53					PoptrSIP1-3	POPTR_0002s21410
54					PoptrSIP1-4	POPTR_0014s15250
55					PoptrSIP2-1	POPTR_0016s02560
56					PoptrSIP2-2	POPTR_0006s02800
