# Supplementary material for: Genome-Wide Identification and Transcriptional Regulation of Aquaporin Genes in Bread Wheat (Triticum aestivum L.) under Water Stress
Source: Genes (Basel). 2018 Oct 15;9(10):497. doi: 10.3390/genes9100497 (PMC6210132; doi:10.3390/genes9100497)
Supplement: Supplementary file 1 [file genes-09-00497-s001.zip › Supplementary files/Table S6.xlsx]

## Sheet: Sheet1
	Table S6. Predicted transmembrane domains of AQP proteins
	Name	NTD	Location of each transmembrane domain in the amino acid sequence.
1	TaAQP1	6	55-77; 92-114; 134-153; 180-197; 210-232; 258-280
2	TaAQP2	6	41-63; 83-105; 125-147; 172-191; 204-226; 252-274
3	TaAQP3	6	41-63; 83-105; 125-147; 172-191; 204-226; 252-274
4	TaAQP4	6	41-63; 76-98; 118-140; 161-183; 203-225; 246-268
5	TaAQP5	6	20-42; 55-77; 97-119; 140-162; 172-194; 215-237
6	TaAQP6	7	20-42; 55-77; 87-109; 111-133; 137-159; 171-193; 217-239
7	TaAQP7	6	42-61; 81-103; 124-146; 171-190; 203-225; 251-273
8	TaNIP1-1	5	58-77; 84-106; 172-194; 201-223; 243-265
9	TaNIP1-10	6	48-73; 87-104; 134-151; 172-190; 203-214; 243-249
10	TaNIP1-11	4	35-57; 72-94; 103-125; 145-167
11	TaNIP1-1C1	6	48-65; 75-97; 118-140; 160-177; 184-206; 228-250
12	TaNIP1-1C2	6	48-65; 75-97; 118-140; 160-177; 184-206; 228-250
13	TaNIP1-2	6	58-80; 90-112; 133-155; 175-192; 199-221; 241-263
14	TaNIP1-3	5	59-78; 85-107; 173-195; 202-224; 244-266
15	TaNIP1-4	5	60-79; 86-108; 174-196; 203-225; 245-267
16	TaNIP1-5	5	61-80; 87-109; 175-197; 204-226; 246-268
17	TaNIP1-6	5	61-80; 87-109; 175-197; 204-226; 246-268
18	TaNIP1-7	6	48-65; 75-97; 118-140; 160-179; 186-208; 228-250
19	TaNIP1-8	6	41-63; 73-95; 116-138; 153-175; 182-204; 226-248
20	TaNIP2-1	6	57-79; 89-111; 132-154; 169-191; 200-222; 237-259
21	TaNIP2-1C1	6	51-73; 83-105; 126-148; 163-185; 192-214; 234-256
22	TaNIP2-1C2	6	51-73; 83-105; 126-148; 163-185; 192-214; 234-256
23	TaNIP2-2	6	57-79; 89-111; 132-154; 169-191; 200-222; 237-259
24	TaNIP2-3	6	57-79; 89-111; 132-154; 169-191; 200-222; 237-259
25	TaNIP2-4	6	51-73; 83-105; 126-148; 163-185; 192-214; 234-256
26	TaNIP3-1	6	77-90; 110-121; 156-166; 191-209; 220-233; 263-273
27	TaNIP3-2	6	72-94; 99-121; 142-164; 184-206; 213-235; 258-280
28	TaNIP3-3	6	67-89; 99-121; 141-163; 178-200; 212-234; 254-276
29	TaNIP3-4	6	69-91; 101-123; 143-165; 180-202; 214-236; 256-278
30	TaNIP3-5	6	117-136; 149-171; 192-214; 229-251; 260-282; 302-323
31	TaNIP3-6	6	51-70; 77-99; 127-149; 162-184; 194-216; 236-257
32	TaNIP3-7	6	51-70; 77-99; 127-149; 162-184; 194-216; 236-257
33	TaNIP3-8	6	74-96; 106-128; 149-171; 186-208; 215-237; 260-282
34	TaNIP4-1	6	45-67; 77-99; 120-142; 162-184; 191-213; 228-250
35	TaNIP4-1C1	6	45-67; 77-99; 120-142; 162-184; 191-213; 228-250
36	TaNIP4-2	6	45-67; 77-99; 120-142; 162-184; 191-213; 228-250
37	TaPIP1-1	5	58-77; 94-111; 120-148; 184-196; 213-232
38	TaPIP1-10	6	99-121; 136-158; 179-201; 224-241; 254-276; 302-324
39	TaPIP1-11	6	58-80; 95-117; 138-160; 183-200; 213-235; 261-283
40	TaPIP1-12	5	15-37; 58-80; 107-124; 137-159; 185-207
41	TaPIP1-1C1	6	58-80; 95-117; 138-160; 183-200; 213-235; 261-283
42	TaPIP1-2	5	13-35; 56-78; 105-122; 135-157; 183-205
43	TaPIP1-3	5	60-82; 94-116; 136-170; 183-205; 233-255
44	TaPIP1-3C1	6	107-129; 144-166; 187-209; 232-249; 262-284; 310-341
45	TaPIP1-4	6	56-78; 93-115; 136-153; 180-197; 210-232; 258-280
46	TaPIP1-5	6	95-117; 132-154; 175-197; 217-236; 249-271; 297-314
47	TaPIP1-6	6	55-77; 92-114; 135-157; 177-196; 209-231; 257-288
48	TaPIP1-7	5	194-216; 231-253; 274-291; 318-335; 348-370
49	TaPIP1-8	6	58-80; 95-117; 138-160; 183-200; 213-235; 261-283
50	TaPIP1-9	5	15-37; 58-80; 107-124; 137-159; 185-207
51	TaPIP2-1	6	55-72; 95-107; 121-152; 181-195; 212-233; 270-273
52	TaPIP2-10	6	45-64; 81-99; 120-138; 173-186; 201-222; 253-264
53	TaPIP2-11	6	110-132; 147-169; 193-215; 230-252; 264-286; 314-336
54	TaPIP2-12	7	53-75; 88-107; 112-129; 136-158; 178-197; 209-231; 259-281
55	TaPIP2-13	6	41-63; 83-105; 125-147; 172-191; 204-226; 252-274
56	TaPIP2-14	6	53-75; 90-112; 132-154; 174-1; 178-197; 209-231; 259-281
57	TaPIP2-15	6	50-72; 87-109; 130-152; 172-194; 207-229; 255-277
58	TaPIP2-16	6	47-69; 84-106; 127-149; 169-191; 204-226; 252-274
59	TaPIP2-17	6	50-72; 87-109; 130-152; 172-194; 207-229; 255-277
60	TaPIP2-18	7	38-60; 67-89; 93-112; 121-143; 163-182; 195-217; 243-265
61	TaPIP2-19	7	53-75; 88-107; 112-129; 136-158; 178-197; 209-231; 259-281
62	TaPIP2-2	6	48-70; 85-107; 128-150; 170-192; 205-227; 253-275
63	TaPIP2-20	5	5-27; 32-54; 79-98; 111-133; 159-181
64	TaPIP2-21	6	50-72; 87-109; 130-152; 172-194; 207-229; 255-277
65	TaPIP2-22	4	42-61; 81-103; 124-146; 171-190; 203-225; 251-273
66	TaPIP2-23	6	47-69; 84-106; 127-149; 169-191; 204-226; 252-274
67	TaPIP2-24	6	41-63; 83-105; 125-147; 172-191; 204-226; 252-274
68	TaPIP2-25	7	33-55; 68-90; 94-111; 116-138; 163-182; 195-217; 243-265
69	TaPIP2-26	6	47-69; 84-106; 127-149; 169-191; 204-226; 252-274
70	TaPIP2-27	6	50-72; 87-109; 130-152; 172-194; 207-229; 255-277
71	TaPIP2-28	6	61-83; 98-120; 141-163; 183-205; 218-240; 266-288
72	TaPIP2-2C1	6	42-64; 84-106; 126-148; 169-191; 211-233; 254-276
73	TaPIP2-2C3	6	42-64; 84-106; 126-148; 169-191; 211-233; 254-276
74	TaPIP2-3	7	36-58; 65-87; 91-110; 119-141; 161-180; 193-215; 241-263
75	TaPIP2-3C1	6	42-64; 84-106; 126-148; 169-191; 211-233; 254-276
76	TaPIP2-4	6	50-72; 87-109; 130-152; 172-194; 207-229; 255-291
77	TaPIP2-4C1	7	40-62; 75-97; 101-118; 123-145; 165-187; 200-222; 250-272
78	TaPIP2-5	5	48-66; 84-103; 113-121; 179-189; 205-226
79	TaPIP2-6	6	44-66; 81-103; 127-149; 164-186; 198-220; 248-270
80	TaPIP2-7	6	40-62; 75-97; 101-118; 123-145; 165-187; 200-222; 250-272
81	TaPIP2-8	5	48-70; 85-107; 127-149; 169-191; 204-226
82	TaPIP2-9	6	41-63; 83-105; 125-147; 169-191; 204-226; 257-279
83	TaSIP1-1C2	6	12-34; 44-66; 79-101; 135-157; 164-186; 210-232
84	TaSIP2-1	5	15-37; 95-117; 137-159; 180-202; 212-234
85	TaSIP2-2	5	15-37; 58-80; 95-117; 137-159; 258-280
86	TaSIP2-3	6	20-42; 57-79; 91-113; 133-155; 176-198; 208-230
87	TaTIP1-1	6	17-39; 59-81; 101-123; 138-160; 173-195; 215-237
88	TaTIP1-2	6	17-39; 59-81; 101-123; 138-160; 173-195; 215-237
89	TaTIP1-3	6	20-42; 52-74; 81-103; 107-129; 136-158; 182-204
90	TaTIP1-4	7	20-42; 55-77; 87-109; 111-133; 137-159; 171-193; 217-239
91	TaTIP1-5	7	20-42; 55-77; 87-109; 111-133; 137-159; 171-193; 217-239
92	TaTIP2-1	6	20-42; 55-77; 97-119; 140-162; 172-194; 215-237
93	TaTIP2-2	6	20-42; 55-77; 97-119; 140-162; 172-194; 215-237
94	TaTIP2-3	6	21-43; 58-80; 87-109; 136-158; 171-193; 213-235
95	TaTIP2-4	6	21-43; 58-80; 87-109; 167-189; 202-224; 244-266
96	TaTIP2-5	6	20-42; 55-77; 97-119; 139-161; 171-193; 214-236
97	TaTIP2-6	6	20-42; 55-77; 97-119; 139-161; 171-193; 216-238
98	TaTIP2-7	6	21-43; 58-80; 87-109; 136-158; 171-193; 213-235
99	TaTIP3-1	6	29-51; 66-88; 109-131; 151-170; 177-199; 222-244
100	TaTIP3-2	6	29-51; 66-88; 109-131; 151-170; 177-199; 222-244
101	TaTIP3-3	7	28-50; 57-79; 83-100; 107-129; 149-168; 173-195; 221-243
102	TaTIP3-4	6	28-50; 57-79; 107-129; 149-166; 176-198; 222-244
103	TaTIP3-5	7	28-50; 57-79; 83-100; 107-129; 149-168; 173-195; 221-243
104	TaTIP3-6	6	29-51; 61-83; 104-126; 148-170; 177-176; 222-244
105	TaTIP4-1	6	20-42; 55-77; 97-119; 140-162; 172-194; 214-236
106	TaTIP4-1C1	6	21-43; 58-80; 107-129; 144-166; 178-200; 220-242
107	TaTIP4-2	6	20-42; 55-77; 97-119; 140-162; 172-194; 214-236
108	TaTIP4-3	6	20-42; 57-79; 100-122; 137-159; 171-193; 213-235
109	TaTIP4-4	6	21-43; 53-75; 106-128; 143-165; 177-199; 219-241
110	TaTIP4-5	6	21-43; 53-75; 106-128; 143-165; 177-199; 219-241
111	TaTIP4-6	6	20-42; 55-77; 97-119; 140-162; 172-194; 214-236
112	TaTIP5-1	7	20-40; 53-75; 85-107; 109-128; 133-155; 176-198; 218-235
113	TaTIP5-2	6	20-42; 55-77; 97-119; 139-161; 176-198; 219-241
			NTD: Number of transmembrane domains
