# Supplementary material for: Genome-Wide Identification and Transcriptional Regulation of Aquaporin Genes in Bread Wheat (Triticum aestivum L.) under Water Stress
Source: Genes (Basel). 2018 Oct 15;9(10):497. doi: 10.3390/genes9100497 (PMC6210132; doi:10.3390/genes9100497)
Supplement: Supplementary file 1 [file genes-09-00497-s001.zip › Supplementary files/Table S7.xlsx]

## Sheet: Sheet1
	Table S7. Pattern of introns and exons in wheat and barley
	Family	Sub-family	Wheat		Barley
			Intron	Exon	Intron	Exon
	TIP	TIP1	1.2	2.3	1	2
		TIP2	1.2	2.3	2	3
		TIP3	2	3	2	3
		TIP4	1.2	2.3	1.2	2.3
		TIP5	2	3	2	3
	PIP	PIP1	0,2,3,4,5	1,3,4,6	2.3	3.4
		PIP2	0,2,3	1,3,4	0,1,2,3	1,2,3,4
	SIP	SIP1	2	3	-	-
		SIP2	2.3	3.4	2	3
	NIP	NIP1	3.4	4.5	3	4
		NIP2	4	5	4	5
		NIP3	2,3,4	3,4,5	2.3	3.4
		NIP4	2	3	2	3
