# Supplementary material for: Genome-Wide Identification and Transcriptional Regulation of Aquaporin Genes in Bread Wheat (Triticum aestivum L.) under Water Stress
Source: Genes (Basel). 2018 Oct 15;9(10):497. doi: 10.3390/genes9100497 (PMC6210132; doi:10.3390/genes9100497)
Supplement: Supplementary file 1 [file genes-09-00497-s001.zip › Supplementary files/Table S8.xlsx]

## Sheet: Sheet1
	Table S8. Regular expression profile of the conserved motifs defined by MEME of TaAQPs
	No.	E-value	Width	Sites	Consensous sequence	Motif predicted
	1	4.3e-1604	109	25	[VLI][FGL][LMA][NVA][HIV][LI][AFY][TAG][IG][PA][IVF][TS]G[TAG][SG][MI]NPAR[ST][LF]G[PA]A	Aquaporin-like; Major intrinsic protein
	2	2e-1750	47	50	[KV][DP]Y[SLK][DE]PPP[AV][PR][LA][FVL][DN][AT][ESG]EL[TGK][STK]WS[LF]YRA[VGL]I[AG]EF[TV]A[TS][LF][LI][FL][LV]Y[IV][TSA][VI][AL]TV[IM]G[YHV][KVH][RH][QN]	Aquaporin-like; Major intrinsic protein
	3	7.3e-1087	109	15	[GHN][IV]SG[GA]H[ILMV]NPAVT[FLI][GA][LFA]	Aquaporin-like; Major intrinsic protein
	4	2.3e-1976	51	50	[AS][PSA]G[YFV][ST][KRV][GT][ADT][GA]L[AGI]AE[IA][IAV]GTFVLVYTVFSATD[PA]KR[SNTIM]ARD[SPA][HF][VI]P[VIL][LV][AV][PA]L[LP]IG[FLM]A	Aquaporin-like; Major intrinsic protein
	5	5.3e-1123	111	21	[GKW][ARNT][YFW][DT][DNG][HQIL]W[IV][YF][WVL][VL][GA]P[FLV][ILAV]G[AGT][AGVL][ILVA][AG][MGAV]	Aquaporin-like; Major intrinsic protein
	6	1.1e-766	106	15	[RQT][VGA][VLPFI][LAVF]Y[VIWM][VALI][AM]Q[CLVFM][LVTI][GA][AS][ITVM][CLVA]	Aquaporin-like; Major intrinsic protein
	7	1.8e-757	50	21	G[IVY][LQ]G[VI]AW[AS]FG[GA][MT][IV][FAS][VA]LVY[CS]T[ASG]	Aquaporin-like; Major intrinsic protein
	8	2.6e-744	57	33	[TLGV][VLA][PASV][GST][GVI][GSPN][DAET][WVRF][QEHN][AGS][LVF][VLFA][LMIVA]E[FIVA][IVL][IMVL]TF[YGNV][LM][MVL][FY][VT][VI][YSV][GA][VT][IA][TVAI]D[NPT][RK]	Aquaporin-like; Major intrinsic protein
	9	5.4e-526	55	29	[GHQ][LSCF][VLI][RKQ][AK][VYLIA][LVI][ASGL]E[FLVI][VIFL][GASL]T[FLYA][LIF][LFV][IVM]F[AVT][GAT][VEC][GSA][SA][VIGA][AIML][VAIM][NYLF][QGEK][RQK]	Aquaporin-like; Major intrinsic protein
	10	5.8e-328	51	15	[FHI][QGMA][GSTQ][AHGT][LHPY][YF][AMQV][RGLD][YNLH]GGGAN[ESVA]	Aquaporin-like; Major intrinsic protein
	11	2.9e-292	46	15	YH[VKRQ][YVIFT][IV][LI]R[NAGD][SGIE][APS][FAIV][KFVGA][ASRKL][SGRL][SNDGA]	-
	12	1.7e-261	12	29	M[EK]GKEEDVRLGAN[RK]YSE[RH]QPIG[TA]AAQG[GS][GE]	-
	13	3.6e-219	32	29	[TLVSM][YPGDQA][GDKHA][GDAV][ATPM][LASDT][TDPL][PSAM][AGSV][GTAS][VL][IVL][VSA][VAIG]A[LIV][ATGC][HQE][AGS][FL][GVA][LVTA][FALG][AMV][AGVLF][AV][AST][VIALM][GAS]	-
	14	2.3e-187	53	8	[FL][LYPM][AGW][RG][KRN][VL][STP]L	-
	15	1.1e-176	18	21	W[ATV]Y[TGN][LY]IR[FLH][TEP][EDN][KEPA]P[LSKI][RVDA][EKGR][IPDS][TGQ][KRPS][TSQL][GTSKA][SLG]	-
