# Supplementary material for: Genome-Wide Identification and Transcriptional Regulation of Aquaporin Genes in Bread Wheat (Triticum aestivum L.) under Water Stress
Source: Genes (Basel). 2018 Oct 15;9(10):497. doi: 10.3390/genes9100497 (PMC6210132; doi:10.3390/genes9100497)
Supplement: Supplementary file 1 [file genes-09-00497-s001.zip › Supplementary files/Table S9.xlsx]

## Sheet: Sheet1
	Table S9. Chromosomal location and paralog groups of AQP genes
	Name	Chromosome	Location	Paralogue group
1	TaAQP2	2A	210148187-210150910	a
2	TaAQP7	6A	48513515-48516821	a
3	TaPIP1-11	6A	204611433-204612676	a
4	TaPIP1-3C1	6A	204603579-204605157	a
5	TaPIP1-6	2A	104751849-104754040	a
6	TaPIP2-14	4A	140027752-140028974	a
7	TaPIP2-15	4A	170423880-170425106	a
8	TaPIP2-23	6A	15967962-15969620	a
9	TaPIP2-3C1	2A	136865661-136866127	a
10	TaAQP3	2D	26544159-26546180	b
11	TaPIP1-4	6D	125088685-125094520	b
12	TaPIP1-8	6D	175207961-175208718	b
13	TaPIP2-12	7D	39668479-39674923	b
14	TaPIP2-2	5D	156534296-156536432	b
15	TaPIP2-20	6D	109458060-109459548	b
16	TaPIP2-24	2D	27754535-27756291	b
17	TaPIP2-25	5D	156199037-156199698	b
18	TaPIP2-2C3	2D	126023756-126024714	b
19	TaPIP2-4	5D	161220813-161222220	b
20	TaPIP2-6	5D	119202817-119204281	b
21	TaPIP2-7	5D	51419706-51420542	b
22	TaAQP4	2B	142754538-142756200	c
23	TaPIP1-12	5B	112218348-112219902	c
24	TaPIP1-2	2B	271275186-271280962	c
25	TaPIP2-10	5B	202730032-202730660	c
26	TaPIP2-22	6B	72942398-72945145	c
27	TaPIP2-27	5B	273413207-273414465	c
28	TaPIP2-28	5B	273413207-273414255	c
29	TaPIP2-2C1	2B	133485132-133488469	c
30	TaPIP2-5	6B	28536389-28540521	c
31	TaPIP2-8	4B	9192981-9197948	c
32	TaAQP6	3A	184385759-184387578	d
33	TaNIP1-3	5A	99134231-99135008	d
34	TaNIP1-4	7A	178280399-178281511	d
35	TaNIP2-1	7A	34435382-34438134	d
36	TaNIP2-1C1	6A	181920254-181923800	d
37	TaNIP4-1C1	3A	1016684-1018030	d
38	TaTIP2-7	6A	166533423-166535062	d
39	TaTIP2-3	7A	97852886-97853816	d
40	TaTIP3-3	2A	73398616-73405436	d
41	TaTIP3-6	1A	60818683-60819851	d
42	TaTIP4-1C1	5A	138472116-138472704	d
43	TaTIP5-1	2A	28861812-28863547	d
44	TaNIP1-1	5D	121016915-121020847	e
45	TaNIP1-1C1	7D	42419727-42422088	e
46	TaNIP1-6	7D	237264361-237267267	e
47	TaNIP2-4	6D	144657682-144661246	e
48	TaNIP3-7	4D	120102381-120103365	e
49	TaNIP4-1	3D	675879-676366	e
50	TaTIP1-2	4D	114221214-114222841	e
51	TaTIP2-1	6D	89964637-89966484	e
52	TaTIP2-4	7D	64615048-64615859	e
53	TaTIP3-5	2D	28927893-28928403	e
54	TaTIP4-4	4D	119804365-119810113	e
55	TaNIP1-2	5B	204033572-204037277	f
56	TaNIP1-5	7B	248054855-248056906	f
57	TaNIP1-7	7B	65173977-65174890	f
58	TaNIP1-8	3B	158490368-158491533	f
59	TaNIP2-1C2	6B	157668871-157669795	f
60	TaNIP2-3	7B	34650607-34654401	f
61	TaNIP3-5	3B	570532644-570533479	f
62	TaNIP4-2	3B	7470329-7471466	f
63	TaTIP1-1	4B	296954969-296955937	f
64	TaTIP1-4	3B	534402897-534403757	f
65	TaTIP4-1	3B	258440973-258443151	f
66	TaTIP4-3	3B	65841049-65841899	f
67	TaTIP4-5	4B	309343985-309345404	f
68	TaNIP3-1	1D	151121044-151127164	g
69	TaNIP3-2	1B	42462864-42467606	g
70	TaNIP3-8	1A	84876839-84881640	g
71	TaPIP1-1	6B	176345030-176347890	h
72	TaPIP1-3	6B	191179851-191181031	h
73	TaPIP1-7	6A	165496167-165499798	h
74	TaSIP2-1	4A	36231719-36233196	i
75	TaSIP2-2	4B	107171817-107173502	j
76	TaSIP2-3	4D	80389147-80400361	k
